# Supplementary material for: Crystal structure of aqua-1κO-{μ-2-[(2-hydroxy­ethyl)methylamino]ethanolato-2:1κ4 O 1,N,O 2:O 1}[μ-2,2′-(methylimino)diethanolato-1:2κ4 O,N,O′:O]dithiocyanato-1κN,2κN-chromium(III)copper(II)
Source: Acta Crystallogr E Crystallogr Commun. 2015 Aug 26;71(Pt 9):1077–80. doi: 10.1107/S2056989015015601 (PMC4555407; doi:10.1107/S2056989015015601)
Supplement: Supplementary file 1 [file e-71-01077-sup1.cif]

##############################################################################
#                                                                            #
# This CIF contains the data in a paper accepted for publication in          #
# Acta Crystallographica Section E. It conforms to the requirements of       #
# Notes for Authors for Acta Crystallographica Section E, and has been       #
# peer reviewed under the auspices of the IUCr Commission on Journals.       #
#                                                                            #
# Full details of the Crystallographic Information File format               #
# are given in the paper "The Crystallographic Information File (CIF):       #
# a New Standard Archive File for Crystallography" by S. R. Hall, F. H.      #
# Allen and I. D. Brown [Acta Cryst. (1991), A47, 655-685].                  #
#                                                                            #
# The current version of the core CIF dictionary is obtainable from          #
# ftp://ftp.iucr.org/pub/cif_core.dic.                                       #
#                                                                            #
# Software is freely available for graphical display of the structure(s)     #
# in this CIF. For information consult the CIF software page                 #
# http://www.iucr.org/resources/cif/software.                                #
#                                                                            #
# This file may be used for bona fide research purposes within the           #
# scientific community so long as proper attribution is given to the journal # 
# article from which it was obtained.                                        #
#                                                                            #
##############################################################################
data_I
_audit_creation_method     'SHELXL-2014/7'
_journal_date_recd_electronic     2015-06-18
_journal_date_accepted     2015-08-19
_journal_name_full     'Acta Crystallographica, Section E'
_journal_year     2015
_journal_volume     71
_journal_issue      9
_journal_page_first     1077
_journal_page_last     1080
_journal_paper_category     GM
_journal_paper_doi     10.1107/S2056989015015601
_journal_coeditor_code     LH5774
_publ_contact_author_name     'Julia A. Rusanova'
_publ_contact_author_address
;
Department of Chemistry
Taras Shevchenko National University
64/13, Volodymyrska Street,
Kyiv, 01601, Ukraine
;
_publ_contact_author_email     rusanova_j@yahoo.com
_publ_contact_author_fax     ?
_publ_contact_author_phone     ?
_publ_section_title
;\
Crystal structure of
aqua-1\k<i>O</i>-{\m-2-[(2-hydroxyethyl)methylamino]ethanolato-\
2:1\k^4^<i>O</i>^1^,<i>N</i>,<i>O</i>^2^:<i>O</i>^1^}[\m-2,2'-\
(methylimino)diethanolato-1:2\k^4^<i>O</i>,<i>N</i>,<i>O</i>':<i>O</i>]\
dithiocyanato-1\k<i>N</i>,2\k<i>N</i>-chromium(III)copper(II)
;
_publ_section_title_footnote     .
loop_
    _publ_author_name
    _publ_author_footnote
    _publ_author_address
    'Rusanova, Julia A.' .
;
Department of Chemistry
Taras Shevchenko National University
64/13, Volodymyrska Street,
Kyiv, 01601,
Ukraine
;
    'Semenaka, Valentina V.' .
;
Department of Chemistry
Taras Shevchenko National University
64/13, Volodymyrska Street,
Kyiv, 01601,
Ukraine
;
    'Dyakonenko, Viktoriya V.' .
;
Institute for Scintillation Materials, "Institute for Single Crystals"
National Academy of Sciences of Ukraine, 60 Lenina Avenue, Kharkiv 61001,
Ukraine
;
    'Shishkin, Oleg V.' .
;
Institute for Scintillation Materials, "Institute for Single Crystals"
National Academy of Sciences of Ukraine, 60 Lenina Avenue, Kharkiv 61001,
Ukraine
;
_publ_section_synopsis
;
[Cr(\m-mdea)Cu(\m-Hmdea)(NCS)~2~H~2~O], (where <i>mdeaH~2~</i> is
<i>N</i>-methyldiethanolamine) is formed as a neutral heterometal
Cu^II^/Cr^III^ complex whose molecular structure  is based on a binuclear
{CuCr(\m-O)~2~} core. In the crystal, the binuclear complexes are linked
<i>via</i> two pairs of O---H...O hydrogen bonds to form inversion dimers,
which are arranged in columns parallel to the <i>a</i> axis.
;
_chemical_name_systematic
;\
Aqua-1\k<i>O</i>-{\m-2-[(2-hydroxyethyl)methylamino]ethanolato-\
2:1\k^4^<i>O</i>^1^,<i>N</i>,<i>O</i>^2^:<i>O</i>^1^}[\m-2,2'-\
(methylimino)diethanolato-1:2\k^4^<i>O</i>,<i>N</i>,<i>O</i>':<i>O</i>]\
dithiocyanato-1\k<i>N</i>,2\k<i>N</i>-chromium(III)copper(II)
;
_chemical_name_common     ?
_chemical_formula_moiety     'C12 H25 Cr Cu N4 O5 S2'
_chemical_formula_sum     'C12 H25 Cr Cu N4 O5 S2'
_chemical_formula_iupac
                          '[Cr Cu  (C5 H11 N O2) (C5 H12 N O2) (N C S)2 (H2 O)]'
_chemical_formula_weight     485.02
_chemical_melting_point     ?
_shelx_space_group_comment
;
The symmetry employed for this shelxl refinement is uniquely defined
by the following loop, which should always be used as a source of
symmetry information in preference to the above space-group names.
They are only intended as comments.
;
_space_group_crystal_system     monoclinic
_space_group_name_H-M_alt     'P 21/c'
_space_group_name_Hall     '-P 2ybc'
loop_
    _space_group_symop_operation_xyz
    'x, y, z'
    '-x, y+1/2, -z+1/2'
    '-x, -y, -z'
    'x, -y-1/2, z-1/2'
_cell_length_a     10.570(3)
_cell_length_b     14.543(4)
_cell_length_c     13.940(3)
_cell_angle_alpha     90
_cell_angle_beta     105.571(3)
_cell_angle_gamma     90
_cell_volume     2064.2(9)
_cell_formula_units_Z     4
_cell_measurement_reflns_used     6922
_cell_measurement_theta_min     3.2
_cell_measurement_theta_max     32.9
_cell_measurement_temperature     294(2)
_exptl_crystal_description     block
_exptl_crystal_colour     'blue'
_exptl_crystal_size_max     0.500
_exptl_crystal_size_mid     0.300
_exptl_crystal_size_min     0.200
_exptl_crystal_density_diffrn     1.561
_exptl_crystal_density_meas     ?
_exptl_crystal_density_method     ?
_exptl_crystal_F_000     1000
_exptl_absorpt_coefficient_mu     1.786
_exptl_absorpt_correction_type     multi-scan
_exptl_absorpt_process_details
;
(CrysAlis RED; Agilent, 2011)
;
_shelx_estimated_absorpt_T_min     0.469
_shelx_estimated_absorpt_T_max     0.716
_exptl_absorpt_correction_T_min     0.82903
_exptl_absorpt_correction_T_max     1.00000
_diffrn_ambient_temperature     294(2)
_diffrn_radiation_type     MoK\a
_diffrn_radiation_wavelength     0.71073
_diffrn_measurement_device_type     'Agilent Xcalibur, Sapphire3'
_diffrn_measurement_method     '\w scans'
_diffrn_detector_area_resol_mean     ?
_diffrn_reflns_number     3596
_diffrn_reflns_av_R_equivalents     0.0381
_diffrn_reflns_theta_min     3.342
_diffrn_reflns_theta_max     25.041
_diffrn_reflns_theta_full     25.041
_diffrn_measured_fraction_theta_max     0.985
_diffrn_measured_fraction_theta_full     0.985
_diffrn_reflns_limit_h_min     -12
_diffrn_reflns_limit_h_max     12
_diffrn_reflns_limit_k_min     -17
_diffrn_reflns_limit_k_max     17
_diffrn_reflns_limit_l_min     -6
_diffrn_reflns_limit_l_max     16
_refine_special_details
;
Refined as a 2-component twin.
;
_reflns_number_total     3596
_reflns_number_gt     3173
_reflns_threshold_expression     'I > 2\s(I)'
_refine_ls_structure_factor_coef     Fsqd
_refine_ls_matrix_type     full
_refine_ls_R_factor_all     0.0645
_refine_ls_R_factor_gt     0.0566
_refine_ls_wR_factor_gt     0.1455
_refine_ls_wR_factor_ref     0.1501
_refine_ls_goodness_of_fit_ref     1.056
_refine_ls_restrained_S_all     1.056
_refine_ls_number_reflns     3596
_refine_ls_number_parameters     257
_refine_ls_number_restraints     10
_refine_ls_hydrogen_treatment     constr
_refine_ls_weighting_scheme     calc
_refine_ls_weighting_details
              'w=1/[\s^2^(Fo^2^)+(0.0602P)^2^+5.4768P] where P=(Fo^2^+2Fc^2^)/3'
_atom_sites_solution_hydrogens     mixed
_atom_sites_solution_primary     ?
_atom_sites_solution_secondary     ?
_refine_ls_shift/su_max     0.009
_refine_ls_shift/su_mean     0.002
_refine_diff_density_max     0.548
_refine_diff_density_min     -0.847
_refine_ls_extinction_method     none
_refine_ls_extinction_coef     .
loop_
    _atom_type_symbol
    _atom_type_description
    _atom_type_scat_dispersion_real
    _atom_type_scat_dispersion_imag
    _atom_type_scat_source
    'C' 'C' 0.0033 0.0016
                         'International Tables Vol C Tables 4.2.6.8 and 6.1.1.4'
    'H' 'H' 0.0000 0.0000
                         'International Tables Vol C Tables 4.2.6.8 and 6.1.1.4'
    'Cr' 'Cr' 0.3209 0.6236
                         'International Tables Vol C Tables 4.2.6.8 and 6.1.1.4'
    'Cu' 'Cu' 0.3201 1.2651
                         'International Tables Vol C Tables 4.2.6.8 and 6.1.1.4'
    'N' 'N' 0.0061 0.0033
                         'International Tables Vol C Tables 4.2.6.8 and 6.1.1.4'
    'O' 'O' 0.0106 0.0060
                         'International Tables Vol C Tables 4.2.6.8 and 6.1.1.4'
    'S' 'S' 0.1246 0.1234
                         'International Tables Vol C Tables 4.2.6.8 and 6.1.1.4'
_computing_data_collection
;
CrysAlis CCD (Agilent, 2011)
;
_computing_cell_refinement
;
CrysAlis RED (Agilent, 2011)
;
_computing_data_reduction
;
CrysAlis CCD (Agilent, 2011)
;
_computing_structure_solution
;
<i>SHELXT</i> (Sheldrick, 2015a)
;
_computing_structure_refinement
;
SHELXL2014/7 (Sheldrick, 2015b)
;
_computing_molecular_graphics
;
Olex2 (Dolomanov <i>et al.</i>,  2009)
;
_computing_publication_material
;
publCIF (Westrip, 2010)
;
loop_
    _atom_site_type_symbol
    _atom_site_label
    _atom_site_fract_x
    _atom_site_fract_y
    _atom_site_fract_z
    _atom_site_U_iso_or_equiv
    _atom_site_adp_type
    _atom_site_calc_flag
    _atom_site_occupancy
    _atom_site_disorder_assembly
    _atom_site_disorder_group
    Cu Cu1 0.16459(6) 0.02434(4) 0.21704(5) 0.0350(2) Uani d 1 . .
    Cr Cr1 0.20912(8) 0.12817(5) 0.04319(6) 0.0337(2) Uani d 1 . .
    S S1 -0.2054(2) 0.05346(15) 0.3310(2) 0.0948(8) Uani d 1 . .
    S S2 0.5965(2) 0.21482(17) -0.04740(19) 0.0889(8) Uani d 1 . .
    N N1 0.0246(5) 0.0129(4) 0.2820(4) 0.0490(12) Uani d 1 . .
    N N2 0.3744(5) 0.1577(4) 0.0039(4) 0.0525(13) Uani d 1 . .
    N N3 0.3150(5) -0.0412(3) 0.3195(3) 0.0429(11) Uani d 1 . .
    N N4 0.1924(5) 0.2607(3) 0.1015(3) 0.0421(11) Uani d 1 . .
    O O1 0.0620(3) 0.0968(2) 0.1007(3) 0.0334(8) Uani d 1 . .
    O O2 0.0997(4) 0.1807(2) -0.0761(3) 0.0450(9) Uani d 1 . .
    O O3 0.3039(3) 0.0790(3) 0.1737(3) 0.0437(9) Uani d 1 . .
    O O4 0.1365(4) -0.1172(2) 0.1477(3) 0.0428(9) Uani d 1 . .
    H H4 0.0773 -0.1495 0.1068 0.051 Uiso d 1 . .
    O O5 0.1979(5) 0.0010(3) -0.0255(4) 0.0679(13) Uani d 1 . .
    H H5A 0.2330 0.0023 -0.0727 0.102 Uiso d 1 . .
    H H5B 0.1162 -0.0153 -0.0470 0.102 Uiso d 1 . .
    C C1 -0.0721(6) 0.0276(4) 0.3021(5) 0.0473(14) Uani d 1 . .
    C C2 0.4661(6) 0.1810(4) -0.0151(5) 0.0486(14) Uani d 1 . .
    C C3 -0.0017(6) 0.1781(4) 0.1221(5) 0.0444(13) Uani d 1 . .
    H H3A -0.0513 0.1643 0.1696 0.053 Uiso calc 1 . .
    H H3B -0.0620 0.2012 0.0617 0.053 Uiso calc 1 . .
    C C4 0.1026(6) 0.2502(4) 0.1650(5) 0.0506(15) Uani d 1 . .
    H H4A 0.0606 0.3086 0.1701 0.061 Uiso calc 1 . .
    H H4B 0.1520 0.2319 0.2314 0.061 Uiso calc 1 . .
    C C5A 0.320(3) 0.307(3) 0.154(3) 0.057(9) Uani d 0.5 A 1
    H H5AA 0.3630 0.3283 0.1053 0.085 Uiso calc 0.5 A 1
    H H5AB 0.3759 0.2643 0.1979 0.085 Uiso calc 0.5 A 1
    H H5AC 0.3024 0.3587 0.1914 0.085 Uiso calc 0.5 A 1
    C C6A 0.1142(18) 0.3163(13) 0.0171(12) 0.049(5) Uani d 0.5 A 1
    H H6AA 0.1444 0.3795 0.0237 0.059 Uiso calc 0.5 A 1
    H H6AB 0.0223 0.3155 0.0167 0.059 Uiso calc 0.5 A 1
    C C5B 0.318(4) 0.289(3) 0.171(3) 0.073(12) Uani d 0.5 A 2
    H H5BA 0.3888 0.2752 0.1426 0.110 Uiso calc 0.5 A 2
    H H5BB 0.3301 0.2572 0.2329 0.110 Uiso calc 0.5 A 2
    H H5BC 0.3160 0.3544 0.1826 0.110 Uiso calc 0.5 A 2
    C C6B 0.164(2) 0.3234(16) 0.0147(14) 0.079(9) Uani d 0.5 A 2
    H H6BA 0.2454 0.3415 0.0006 0.095 Uiso calc 0.5 A 2
    H H6BB 0.1211 0.3785 0.0298 0.095 Uiso calc 0.5 A 2
    C C7A 0.1305(17) 0.2756(5) -0.0783(18) 0.049(5) Uani d 0.5 A 1
    H H7AA 0.0718 0.3052 -0.1354 0.059 Uiso calc 0.5 A 1
    H H7AB 0.2201 0.2835 -0.0823 0.059 Uiso calc 0.5 A 1
    C C7B 0.076(2) 0.2768(5) -0.075(2) 0.069(7) Uani d 0.5 A 2
    H H7BA -0.0149 0.2872 -0.0764 0.083 Uiso calc 0.5 A 2
    H H7BB 0.0905 0.3041 -0.1351 0.083 Uiso calc 0.5 A 2
    C C8 0.4311(5) 0.0428(5) 0.2170(5) 0.0512(16) Uani d 1 . .
    H H8A 0.4976 0.0891 0.2184 0.061 Uiso calc 1 . .
    H H8B 0.4477 -0.0096 0.1791 0.061 Uiso calc 1 . .
    C C9 0.4334(6) 0.0140(5) 0.3215(5) 0.0563(17) Uani d 1 . .
    H H9A 0.5116 -0.0221 0.3501 0.068 Uiso calc 1 . .
    H H9B 0.4356 0.0681 0.3627 0.068 Uiso calc 1 . .
    C C10 0.2951(8) -0.0468(5) 0.4206(4) 0.067(2) Uani d 1 . .
    H H10A 0.2880 0.0142 0.4451 0.100 Uiso calc 1 . .
    H H10B 0.3684 -0.0778 0.4643 0.100 Uiso calc 1 . .
    H H10C 0.2159 -0.0803 0.4177 0.100 Uiso calc 1 . .
    C C11 0.3280(5) -0.1354(4) 0.2823(4) 0.0468(14) Uani d 1 . .
    H H11A 0.3705 -0.1746 0.3380 0.056 Uiso calc 1 . .
    H H11B 0.3834 -0.1335 0.2370 0.056 Uiso calc 1 . .
    C C12 0.1970(5) -0.1760(4) 0.2294(5) 0.0529(15) Uani d 1 . .
    H H12A 0.2087 -0.2371 0.2053 0.063 Uiso calc 1 . .
    H H12B 0.1419 -0.1807 0.2748 0.063 Uiso calc 1 . .
loop_
    _atom_site_aniso_label
    _atom_site_aniso_U_11
    _atom_site_aniso_U_22
    _atom_site_aniso_U_33
    _atom_site_aniso_U_12
    _atom_site_aniso_U_13
    _atom_site_aniso_U_23
    Cu1 0.0319(4) 0.0335(4) 0.0395(4) 0.0032(2) 0.0092(3) 0.0029(3)
    Cr1 0.0290(4) 0.0312(4) 0.0411(5) -0.0031(3) 0.0101(4) 0.0001(3)
    S1 0.0677(13) 0.0636(12) 0.177(3) 0.0141(10) 0.0743(16) 0.0278(14)
    S2 0.0747(14) 0.1043(17) 0.1101(17) -0.0397(12) 0.0634(13) -0.0378(14)
    N1 0.049(3) 0.056(3) 0.049(3) 0.006(2) 0.024(2) 0.009(2)
    N2 0.041(3) 0.052(3) 0.071(3) -0.007(2) 0.026(3) 0.001(3)
    N3 0.044(3) 0.045(3) 0.035(2) 0.009(2) 0.001(2) 0.003(2)
    N4 0.044(3) 0.034(2) 0.047(3) -0.009(2) 0.010(2) -0.002(2)
    O1 0.0272(18) 0.0287(17) 0.0445(19) 0.0019(14) 0.0100(15) 0.0030(15)
    O2 0.049(2) 0.040(2) 0.043(2) -0.0046(18) 0.0085(18) 0.0030(16)
    O3 0.0278(19) 0.049(2) 0.052(2) -0.0018(16) 0.0070(17) 0.0112(18)
    O4 0.042(2) 0.0336(19) 0.048(2) -0.0010(16) 0.0045(17) 0.0009(16)
    O5 0.066(3) 0.062(3) 0.079(3) -0.009(2) 0.025(3) -0.015(3)
    C1 0.049(4) 0.034(3) 0.061(4) -0.001(3) 0.019(3) 0.005(3)
    C2 0.049(4) 0.046(3) 0.058(4) -0.003(3) 0.026(3) -0.013(3)
    C3 0.039(3) 0.032(3) 0.066(4) 0.006(2) 0.021(3) 0.002(3)
    C4 0.057(4) 0.035(3) 0.067(4) -0.005(3) 0.029(3) -0.009(3)
    C5A 0.043(12) 0.041(13) 0.076(13) -0.023(8) -0.002(11) 0.000(9)
    C6A 0.079(12) 0.015(7) 0.053(9) -0.008(8) 0.020(8) 0.011(6)
    C5B 0.076(17) 0.049(18) 0.11(2) -0.035(13) 0.053(17) -0.049(19)
    C6B 0.13(2) 0.039(11) 0.079(14) -0.018(13) 0.041(14) 0.014(9)
    C7A 0.035(9) 0.046(9) 0.055(9) -0.007(5) -0.011(9) 0.015(6)
    C7B 0.077(17) 0.043(9) 0.064(11) -0.008(7) -0.022(14) 0.019(8)
    C8 0.020(3) 0.060(4) 0.067(4) -0.005(2) 0.000(3) 0.012(3)
    C9 0.040(3) 0.057(4) 0.058(4) 0.006(3) -0.009(3) 0.001(3)
    C10 0.079(5) 0.079(5) 0.036(3) 0.026(4) 0.004(3) 0.006(3)
    C11 0.046(3) 0.042(3) 0.053(3) 0.008(3) 0.013(3) 0.003(3)
    C12 0.057(4) 0.033(3) 0.067(4) 0.000(3) 0.014(3) 0.007(3)
_geom_special_details
;
All e.s.d.'s (except the e.s.d. in the dihedral angle between two l.s. planes)
are estimated using the full covariance matrix. The cell e.s.d.'s are taken
into account individually in the estimation of e.s.d.'s in distances, angles
and torsion angles; correlations between e.s.d.'s in cell parameters are only
used when they are defined by crystal symmetry. An approximate (isotropic)
treatment of cell e.s.d.'s is used for estimating e.s.d.'s involving l.s.
planes.
;
loop_
    _geom_bond_atom_site_label_1
    _geom_bond_atom_site_label_2
    _geom_bond_site_symmetry_2
    _geom_bond_distance
    _geom_bond_publ_flag
    Cu1 O3 . 1.909(4) ?
    Cu1 N1 . 1.938(5) ?
    Cu1 O1 . 1.994(3) ?
    Cu1 N3 . 2.064(4) ?
    Cu1 O4 . 2.259(4) ?
    Cu1 Cr1 . 2.9979(11) ?
    Cr1 O2 . 1.912(4) ?
    Cr1 O3 . 1.961(4) ?
    Cr1 O1 . 1.984(3) ?
    Cr1 N2 . 2.012(5) ?
    Cr1 O5 . 2.071(5) ?
    Cr1 N4 . 2.118(5) ?
    S1 C1 . 1.610(7) ?
    S2 C2 . 1.636(6) ?
    N1 C1 . 1.150(8) ?
    N2 C2 . 1.124(8) ?
    N3 C10 . 1.481(8) ?
    N3 C9 . 1.481(8) ?
    N3 C11 . 1.484(7) ?
    N4 C4 . 1.469(8) ?
    N4 C6B . 1.481(5) ?
    N4 C6A . 1.483(5) ?
    N4 C5B . 1.48(4) ?
    N4 C5A . 1.51(4) ?
    O1 C3 . 1.431(6) ?
    O2 C7A . 1.420(5) ?
    O2 C7B . 1.420(5) ?
    O3 C8 . 1.419(6) ?
    O4 C12 . 1.430(6) ?
    O4 H4 . 0.8635 ?
    O5 H5A . 0.8379 ?
    O5 H5B . 0.8680 ?
    C3 C4 . 1.522(8) ?
    C3 H3A . 0.9700 ?
    C3 H3B . 0.9700 ?
    C4 H4A . 0.9700 ?
    C4 H4B . 0.9700 ?
    C5A H5AA . 0.9600 ?
    C5A H5AB . 0.9600 ?
    C5A H5AC . 0.9600 ?
    C6A C7A . 1.507(5) ?
    C6A H6AA . 0.9700 ?
    C6A H6AB . 0.9700 ?
    C5B H5BA . 0.9600 ?
    C5B H5BB . 0.9600 ?
    C5B H5BC . 0.9600 ?
    C6B C7B . 1.507(5) ?
    C6B H6BA . 0.9700 ?
    C6B H6BB . 0.9700 ?
    C7A H7AA . 0.9700 ?
    C7A H7AB . 0.9700 ?
    C7B H7BA . 0.9700 ?
    C7B H7BB . 0.9700 ?
    C8 C9 . 1.510(9) ?
    C8 H8A . 0.9700 ?
    C8 H8B . 0.9700 ?
    C9 H9A . 0.9700 ?
    C9 H9B . 0.9700 ?
    C10 H10A . 0.9600 ?
    C10 H10B . 0.9600 ?
    C10 H10C . 0.9600 ?
    C11 C12 . 1.504(4) ?
    C11 H11A . 0.9700 ?
    C11 H11B . 0.9700 ?
    C12 H12A . 0.9700 ?
    C12 H12B . 0.9700 ?
loop_
    _geom_angle_atom_site_label_1
    _geom_angle_atom_site_label_2
    _geom_angle_atom_site_label_3
    _geom_angle_site_symmetry_1
    _geom_angle_site_symmetry_3
    _geom_angle
    _geom_angle_publ_flag
    O3 Cu1 N1 . . 159.1(2) ?
    O3 Cu1 O1 . . 79.60(14) ?
    N1 Cu1 O1 . . 96.24(18) ?
    O3 Cu1 N3 . . 83.98(18) ?
    N1 Cu1 N3 . . 100.4(2) ?
    O1 Cu1 N3 . . 163.20(17) ?
    O3 Cu1 O4 . . 105.57(16) ?
    N1 Cu1 O4 . . 95.29(19) ?
    O1 Cu1 O4 . . 98.81(14) ?
    N3 Cu1 O4 . . 82.15(16) ?
    O3 Cu1 Cr1 . . 39.87(11) ?
    N1 Cu1 Cr1 . . 136.55(15) ?
    O1 Cu1 Cr1 . . 40.97(10) ?
    N3 Cu1 Cr1 . . 122.24(14) ?
    O4 Cu1 Cr1 . . 98.30(10) ?
    O2 Cr1 O3 . . 172.67(17) ?
    O2 Cr1 O1 . . 94.96(16) ?
    O3 Cr1 O1 . . 78.60(15) ?
    O2 Cr1 N2 . . 92.6(2) ?
    O3 Cr1 N2 . . 93.75(19) ?
    O1 Cr1 N2 . . 172.14(19) ?
    O2 Cr1 O5 . . 90.49(18) ?
    O3 Cr1 O5 . . 93.16(19) ?
    O1 Cr1 O5 . . 91.57(17) ?
    N2 Cr1 O5 . . 90.6(2) ?
    O2 Cr1 N4 . . 82.93(16) ?
    O3 Cr1 N4 . . 92.86(17) ?
    O1 Cr1 N4 . . 84.21(16) ?
    N2 Cr1 N4 . . 94.5(2) ?
    O5 Cr1 N4 . . 171.83(19) ?
    O2 Cr1 Cu1 . . 135.64(13) ?
    O3 Cr1 Cu1 . . 38.60(11) ?
    O1 Cr1 Cu1 . . 41.21(10) ?
    N2 Cr1 Cu1 . . 131.57(16) ?
    O5 Cr1 Cu1 . . 85.52(15) ?
    N4 Cr1 Cu1 . . 95.78(12) ?
    C1 N1 Cu1 . . 159.7(5) ?
    C2 N2 Cr1 . . 174.5(5) ?
    C10 N3 C9 . . 110.3(5) ?
    C10 N3 C11 . . 109.4(5) ?
    C9 N3 C11 . . 110.5(5) ?
    C10 N3 Cu1 . . 113.8(4) ?
    C9 N3 Cu1 . . 104.6(3) ?
    C11 N3 Cu1 . . 108.1(3) ?
    C4 N4 C6B . . 122.3(13) ?
    C4 N4 C6A . . 102.8(9) ?
    C4 N4 C5B . . 104.2(17) ?
    C6B N4 C5B . . 108(2) ?
    C4 N4 C5A . . 113.2(18) ?
    C6A N4 C5A . . 112.0(18) ?
    C4 N4 Cr1 . . 105.7(3) ?
    C6B N4 Cr1 . . 105.4(13) ?
    C6A N4 Cr1 . . 106.1(9) ?
    C5B N4 Cr1 . . 110.9(15) ?
    C5A N4 Cr1 . . 115.9(16) ?
    C3 O1 Cr1 . . 110.9(3) ?
    C3 O1 Cu1 . . 116.8(3) ?
    Cr1 O1 Cu1 . . 97.82(14) ?
    C7A O2 Cr1 . . 108.6(9) ?
    C7B O2 Cr1 . . 117.0(10) ?
    C8 O3 Cu1 . . 115.7(3) ?
    C8 O3 Cr1 . . 136.0(4) ?
    Cu1 O3 Cr1 . . 101.53(16) ?
    C12 O4 Cu1 . . 103.0(3) ?
    C12 O4 H4 . . 106.9 ?
    Cu1 O4 H4 . . 140.0 ?
    Cr1 O5 H5A . . 111.1 ?
    Cr1 O5 H5B . . 109.4 ?
    H5A O5 H5B . . 110.2 ?
    N1 C1 S1 . . 177.1(6) ?
    N2 C2 S2 . . 177.8(6) ?
    O1 C3 C4 . . 108.6(4) ?
    O1 C3 H3A . . 110.0 ?
    C4 C3 H3A . . 110.0 ?
    O1 C3 H3B . . 110.0 ?
    C4 C3 H3B . . 110.0 ?
    H3A C3 H3B . . 108.3 ?
    N4 C4 C3 . . 110.6(5) ?
    N4 C4 H4A . . 109.5 ?
    C3 C4 H4A . . 109.5 ?
    N4 C4 H4B . . 109.5 ?
    C3 C4 H4B . . 109.5 ?
    H4A C4 H4B . . 108.1 ?
    N4 C5A H5AA . . 109.5 ?
    N4 C5A H5AB . . 109.5 ?
    H5AA C5A H5AB . . 109.5 ?
    N4 C5A H5AC . . 109.5 ?
    H5AA C5A H5AC . . 109.5 ?
    H5AB C5A H5AC . . 109.5 ?
    N4 C6A C7A . . 108.3(16) ?
    N4 C6A H6AA . . 110.0 ?
    C7A C6A H6AA . . 110.0 ?
    N4 C6A H6AB . . 110.0 ?
    C7A C6A H6AB . . 110.0 ?
    H6AA C6A H6AB . . 108.4 ?
    N4 C5B H5BA . . 109.5 ?
    N4 C5B H5BB . . 109.5 ?
    H5BA C5B H5BB . . 109.5 ?
    N4 C5B H5BC . . 109.5 ?
    H5BA C5B H5BC . . 109.5 ?
    H5BB C5B H5BC . . 109.5 ?
    N4 C6B C7B . . 110.4(18) ?
    N4 C6B H6BA . . 109.6 ?
    C7B C6B H6BA . . 109.6 ?
    N4 C6B H6BB . . 109.6 ?
    C7B C6B H6BB . . 109.6 ?
    H6BA C6B H6BB . . 108.1 ?
    O2 C7A C6A . . 106.3(16) ?
    O2 C7A H7AA . . 110.5 ?
    C6A C7A H7AA . . 110.5 ?
    O2 C7A H7AB . . 110.5 ?
    C6A C7A H7AB . . 110.5 ?
    H7AA C7A H7AB . . 108.7 ?
    O2 C7B C6B . . 112.2(19) ?
    O2 C7B H7BA . . 109.2 ?
    C6B C7B H7BA . . 109.2 ?
    O2 C7B H7BB . . 109.2 ?
    C6B C7B H7BB . . 109.2 ?
    H7BA C7B H7BB . . 107.9 ?
    O3 C8 C9 . . 106.3(5) ?
    O3 C8 H8A . . 110.5 ?
    C9 C8 H8A . . 110.5 ?
    O3 C8 H8B . . 110.5 ?
    C9 C8 H8B . . 110.5 ?
    H8A C8 H8B . . 108.7 ?
    N3 C9 C8 . . 109.8(5) ?
    N3 C9 H9A . . 109.7 ?
    C8 C9 H9A . . 109.7 ?
    N3 C9 H9B . . 109.7 ?
    C8 C9 H9B . . 109.7 ?
    H9A C9 H9B . . 108.2 ?
    N3 C10 H10A . . 109.5 ?
    N3 C10 H10B . . 109.5 ?
    H10A C10 H10B . . 109.5 ?
    N3 C10 H10C . . 109.5 ?
    H10A C10 H10C . . 109.5 ?
    H10B C10 H10C . . 109.5 ?
    N3 C11 C12 . . 111.9(5) ?
    N3 C11 H11A . . 109.2 ?
    C12 C11 H11A . . 109.2 ?
    N3 C11 H11B . . 109.2 ?
    C12 C11 H11B . . 109.2 ?
    H11A C11 H11B . . 107.9 ?
    O4 C12 C11 . . 108.2(4) ?
    O4 C12 H12A . . 110.1 ?
    C11 C12 H12A . . 110.1 ?
    O4 C12 H12B . . 110.1 ?
    C11 C12 H12B . . 110.1 ?
    H12A C12 H12B . . 108.4 ?
loop_
    _geom_torsion_atom_site_label_1
    _geom_torsion_atom_site_label_2
    _geom_torsion_atom_site_label_3
    _geom_torsion_atom_site_label_4
    _geom_torsion_site_symmetry_1
    _geom_torsion_site_symmetry_2
    _geom_torsion_site_symmetry_3
    _geom_torsion_site_symmetry_4
    _geom_torsion
    _geom_torsion_publ_flag
    Cr1 O1 C3 C4 . . . . -40.1(5) ?
    Cu1 O1 C3 C4 . . . . 70.8(5) ?
    C6B N4 C4 C3 . . . . 86.1(13) ?
    C6A N4 C4 C3 . . . . 76.9(10) ?
    C5B N4 C4 C3 . . . . -151.0(17) ?
    C5A N4 C4 C3 . . . . -162.0(17) ?
    Cr1 N4 C4 C3 . . . . -34.1(5) ?
    O1 C3 C4 N4 . . . . 50.2(6) ?
    C4 N4 C6A C7A . . . . -136.0(11) ?
    C5A N4 C6A C7A . . . . 102(2) ?
    Cr1 N4 C6A C7A . . . . -25.3(14) ?
    C4 N4 C6B C7B . . . . -84(2) ?
    C5B N4 C6B C7B . . . . 155(2) ?
    Cr1 N4 C6B C7B . . . . 36(2) ?
    Cr1 O2 C7A C6A . . . . -55.6(12) ?
    N4 C6A C7A O2 . . . . 52.7(17) ?
    Cr1 O2 C7B C6B . . . . 11(2) ?
    N4 C6B C7B O2 . . . . -33(3) ?
    Cu1 O3 C8 C9 . . . . -32.5(6) ?
    Cr1 O3 C8 C9 . . . . -177.5(4) ?
    C10 N3 C9 C8 . . . . -163.4(5) ?
    C11 N3 C9 C8 . . . . 75.5(6) ?
    Cu1 N3 C9 C8 . . . . -40.6(6) ?
    O3 C8 C9 N3 . . . . 48.3(7) ?
    C10 N3 C11 C12 . . . . 88.3(6) ?
    C9 N3 C11 C12 . . . . -150.1(5) ?
    Cu1 N3 C11 C12 . . . . -36.2(6) ?
    Cu1 O4 C12 C11 . . . . -46.7(5) ?
    N3 C11 C12 O4 . . . . 59.0(7) ?
loop_
    _geom_hbond_atom_site_label_D
    _geom_hbond_atom_site_label_H
    _geom_hbond_atom_site_label_A
    _geom_hbond_site_symmetry_A
    _geom_hbond_distance_DH
    _geom_hbond_distance_HA
    _geom_hbond_distance_DA
    _geom_hbond_angle_DHA
    O4 H4 O2 3 0.86 1.86 2.595(7) 142.3
    O5 H5B O1 3 0.86 2.18 3.014(7) 161.9
_shelx_hkl_file
;
  10   0  -6    2415    1638   1
   7   0  -4   40403    3448   1
   2   0   0 2359141   23259   1
   3   0   0 2243164   27880   1
   5   0   0 1248114   27060   1
   6   0   0  347979   15994   1
   7   0   0   22629    4346   1
   8   0   0  548027   23279   1
   9   0   0     536     768   1
  10   0   0   98402   11106   1
  12   0   0       0    1261   1
   2   1   0 1352114   17911   1
   4   1   0  295566  183226   1
   5   1   0    9168    1595   1
   6   1   0    9003    1665   1
   8   1   0  135200    8170   1
   9   1   0   15559    2168   1
 -10  -1   7   18312    2553  -2
  10   1   0   18312    2553   1
  11   1   0   17779    3444   1
  12   1   0     702     781   1
   1   2   0  187002   14846   1
   2   2   0  861467    6839   1
   3   2   0  485557    7663   1
   4   2   0  181189   64842   1
   5   2   0   77420    6279   1
   6   2   0  464118   12942   1
  -7  -2   5  162343    8381  -2
   7   2   0  162343    8381   1
   8   2   0  244861   10849   1
   9   2   0   85278    5256   1
 -10  -2   7   91859    6022  -2
  10   2   0   91859    6022   1
  11   2   0   16655    3556   1
  12   2   0   21291    4121   1
   1   3   0    3484     359   1
   2   3   0  208134    2224   1
   3   3   0   25016    1201   1
   4   3   0  509788  220075   1
   5   3   0   68955    4468   1
   6   3   0  108379    6161   1
   8   3   0   83974    5107   1
   9   3   0   17017    2343   1
 -10  -3   7   26370    3300  -2
  10   3   0   26370    3300   1
  11   3   0    2984     976   1
   0  -4   0 1287658   10090  -2
   0   4   0 1287658   10090   1
   1   4   0   27577    1127   1
   2   4   0   87279    1583   1
   3   4   0  289973    9124   1
   4   4   0  208245    4752   1
   5   4   0   31408    2193   1
   6   4   0   77997    4248   1
  -7  -4   5  372196   10077  -2
   7   4   0  372196   10077   1
   8   4   0   30478    6337   1
   9   4   0  134749    6938   1
 -10  -4   7   42232    4060  -2
  10   4   0   42232    4060   1
  11   4   0   27927    3525   1
   1   5   0   56076    1760   1
   2   5   0  212303    2563   1
   3   5   0  257559    4423   1
   4   5   0    2753    1434   1
   5   5   0  321683    5089   1
   6   5   0  249246    5492   1
  -7  -5   5   86370    3503  -2
   7   5   0   86370    3503   1
   8   5   0  276472    6790   1
   9   5   0   39121    3205   1
 -10  -5   7   29942    2886  -2
  10   5   0   29942    2886   1
  11   5   0  124309    6345   1
   0  -6   0 1188700   17043  -2
   0   6   0 1188700   17043   1
   1   6   0   89197    1865   1
   2   6   0    6881     501   1
   3   6   0  125107    2259   1
   4   6   0   78591   15272   1
   5   6   0  132450    3235   1
   6   6   0  174484    4086   1
  -7  -6   5   15697    1477  -2
   7   6   0   15697    1477   1
   8   6   0    4162     796   1
   9   6   0    8325    1445   1
  11   6   0   21888    2632   1
   1   7   0   19800     943   1
   2   7   0   19506    1271   1
   3   7   0  439589    4854   1
   4   7   0  160138    4075   1
   5   7   0  303677    4847   1
   6   7   0  339625    6963   1
  -7  -7   5   30914    2582  -2
   7   7   0   30914    2582   1
   8   7   0  237176    7657   1
   9   7   0   79121    4663   1
 -10  -7   7   36675    3415  -2
  10   7   0   36675    3415   1
  11   7   0  100068    5822   1
   0  -8   0  234146    6012  -2
   0   8   0  234146    6012   1
   1   8   0  133297    2843   1
   2   8   0  149543    3830   1
   3   8   0  410117    6577   1
   4   8   0     789     292   1
   5   8   0  173321    4713   1
   6   8   0   13680    1470   1
  -7  -8   5   23478    1974  -2
   7   8   0   23478    1974   1
   8   8   0   13079    1777   1
   9   8   0    3458    1075   1
 -10  -8   7    3810    1383  -2
  10   8   0    3810    1383   1
   1   9   0  377297    8400   1
   2   9   0  363416    6323   1
   3   9   0   42693    2390   1
   4   9   0 1222746   15090   1
   5   9   0  124968    4999   1
   6   9   0  195611    6636   1
  -7  -9   5   38439    3027  -2
   7   9   0   38439    3027   1
   8   9   0   33483    3606   1
   9   9   0     850     523   1
 -10  -9   7   18596    2946  -2
  10   9   0   18596    2946   1
   0 -10   0    2662     712  -2
   0  10   0    2662     712   1
   1  10   0   18124    1843   1
   2  10   0  140084    4848   1
   3  10   0   19133    1941   1
   4  10   0   15872    2314   1
   5  10   0   13874    1713   1
   6  10   0    1006     589   1
  -7 -10   5   43285    3364  -2
   7  10   0   43285    3364   1
   8  10   0    8570    1741   1
   9  10   0   14524    2575   1
   1  11   0  207080    9211   1
   2  11   0  268966    8682   1
   3  11   0   66308    3699   1
   4  11   0  272323    7745   1
   5  11   0    9137    1460   1
   6  11   0   21253    2332   1
  -7 -11   5  143726    6310  -2
   7  11   0  143726    6310   1
   8  11   0    9870    1999   1
   9  11   0    1484     519   1
   0 -12   0  192860   13102  -2
   0  12   0  192860   13102   1
   1  12   0    1337     828   1
   2  12   0  157126    8365   1
   3  12   0   42481    3835   1
   4  12   0    2180    1171   1
   5  12   0   63067    4029   1
   6  12   0     195     540   1
  -7 -12   5   16264    2163  -2
   7  12   0   16264    2163   1
   8  12   0   10259    2211   1
   1  13   0  108867    7421   1
   2  13   0   48843    4921   1
   3  13   0   91086    7643   1
   4  13   0    7306    3091   1
   5  13   0   59720    4863   1
   6  13   0   19234    2410   1
  -7 -13   5   22597    2713  -2
   7  13   0   22597    2713   1
   0 -14   0  112993   11069  -2
   0  14   0  112993   11069   1
   1  14   0   56362    5454   1
   2  14   0    3939    1559   1
   3  14   0   56774    6366   1
   4  14   0    7915    1687   1
   5  14   0    5340    1378   1
   6  14   0    5567    1583   1
  -7 -14   5    5446    1964  -2
   7  14   0    5446    1964   1
   1  15   0   28543    4106   1
   2  15   0   14849    2422   1
   3  15   0    6057    3339   1
   4  15   0   28782    4573   1
   5  15   0   39366    4298   1
   6  15   0    1520     984   1
   0 -16   0   16718    4532  -2
   0  16   0   16718    4532   1
   1  16   0     672     501   1
   2  16   0   19025    3731   1
   3  16   0   35806   13302   1
   4  16   0   31223    4863   1
   1  17   0   82820    7648   1
   2  17   0   25854    4609   1
 -12   1   1   14655    3265   1
 -11   1   1   65525    6842   1
  10  -1  -6     240     647  -2
 -10   1   1     240     647   1
  -9   1   1     497     610   1
  -8   1   1  267572    6726   1
   7  -1  -4  274304    6290  -2
  -7   1   1  274304    6290   1
  -6   1   1   96343    4323   1
  -5   1   1   10302    1278   1
  -4   1   1  223489    5349   1
  -3   1   1   43439    1491   1
  -2   1   1    7576     619   1
   2   1   1  132613    3894   1
   3   1   1  964732   10946   1
   4   1   1  326057  118546   1
   5   1   1 1050317   20216   1
   6   1   1  137800    7266   1
  -7  -1   6  703143   17687  -2
   7   1   1  703143   17687   1
   8   1   1  396491   14393   1
   9   1   1       0     692   1
 -10  -1   8   43489    5563  -2
  10   1   1   43489    5563   1
  11   1   1   66572    7225   1
 -12   2   1       0     963   1
 -11   2   1   23077    4303   1
  10  -2  -6     691     716  -2
 -10   2   1     691     716   1
  -9   2   1   32622    3181   1
  -8   2   1   44371    2673   1
   7  -2  -4  116311    3982  -2
  -7   2   1  116311    3982   1
  -6   2   1  261484    7338   1
  -5   2   1   21560    1851   1
  -4   2   1  499079    8294   1
  -3   2   1   28975    1204   1
  -2   2   1   27302     964   1
  -1   2   1  475702   18380   1
   1   2   1 2290383    7813   1
   2   2   1   92469    1845   1
   3   2   1  669770   12893   1
   5   2   1  514272   16091   1
   6   2   1  279630   10268   1
  -7  -2   6   39734    4205  -2
   7   2   1   39734    4205   1
   8   2   1  369610   13839   1
   9   2   1   95915    7408   1
 -10  -2   8   17070    2678  -2
  10   2   1   17070    2678   1
  11   2   1   75101    7739   1
 -12   3   1   45171    5983   1
 -11   3   1   75968    4829   1
  10  -3  -6  175719    8130  -2
 -10   3   1  175719    8130   1
  -9   3   1    5806    1486   1
  -8   3   1  237155    8308   1
   7  -3  -4  709547    9431  -2
  -7   3   1  709547    9431   1
  -6   3   1   22990    2258   1
  -5   3   1  618140    8751   1
  -4   3   1   95621    2572   1
  -3   3   1   48971    1614   1
  -2   3   1   16945     766   1
  -1   3   1  380353    7113   1
   0  -3   1 2545903   17131  -2
   0   3   1 2545903   17131   1
   1   3   1    2817     388   1
   2   3   1   85289    2059   1
   3   3   1  235421    4585   1
   5   3   1     880     367   1
   6   3   1  421355   12613   1
  -7  -3   6   20590    2979  -2
   7   3   1   20590    2979   1
   8   3   1  273908   11961   1
   9   3   1   57907    5944   1
 -10  -3   8   26443    3650  -2
  10   3   1   26443    3650   1
  11   3   1   85684    6147   1
 -11   4   1   11697    3076   1
  10  -4  -6   13089    2045  -2
 -10   4   1   13089    2045   1
  -9   4   1     565     199   1
  -8   4   1  343581    8465   1
   7  -4  -4   23481    2026  -2
  -7   4   1   23481    2026   1
  -6   4   1    1322     520   1
  -5   4   1  162249    4435   1
  -4   4   1   91208    3208   1
  -3   4   1  443538    5962   1
  -2   4   1  303232    4342   1
  -1   4   1  365205    9078   1
   0  -4   1 4437000  126011  -2
   0   4   1 4437000  126011   1
   1   4   1 1133449   15108   1
   2   4   1  187421    3202   1
   3   4   1  542993    4893   1
   4   4   1   40523    3598   1
   5   4   1   67941    3173   1
   6   4   1   92593    4555   1
  -7  -4   6   33542    3839  -2
   7   4   1   33542    3839   1
   8   4   1   32053    4307   1
   9   4   1   94755    5912   1
 -10  -4   8    7173    2104  -2
  10   4   1    7173    2104   1
  11   4   1    9089    2443   1
 -11   5   1    4659    1683   1
  10  -5  -6   53510    5178  -2
 -10   5   1   53510    5178   1
  -9   5   1    6089    1255   1
  -8   5   1  318238    8113   1
   7  -5  -4  285615    7128  -2
  -7   5   1  285615    7128   1
  -6   5   1    3933     755   1
  -5   5   1   22767    1322   1
  -4   5   1 1166757   54603   1
  -3   5   1    8362     755   1
  -2   5   1  392963    6806   1
  -1   5   1  127675    3869   1
   0  -5   1   49698    1512  -2
   0   5   1   49698    1512   1
   1   5   1  367843    8902   1
   2   5   1    9055     744   1
   3   5   1   24699    7749   1
   4   5   1  245279    7824   1
   5   5   1  206550    4104   1
   6   5   1     487     257   1
  -7   0   6    2270    1444   1
 -10   0   8   14756    5212   1
   8   5   1   38206    3060   1
   9   5   1   54128    3767   1
 -10  -5   8   28472    3224  -2
  10   5   1   28472    3224   1
  11   5   1   70360    5733   1
 -11   6   1   74820    5028   1
  10  -6  -6   31136    3394  -2
 -10   6   1   31136    3394   1
  -9   6   1  126874    5854   1
  -8   6   1   71725    3462   1
   7  -6  -4   39503    2364  -2
  -7   6   1   39503    2364   1
  -6   6   1  856070    9123   1
  -5   6   1  274777    4709   1
  -4   6   1  431478    5385   1
  -3   6   1  637383   37186   1
  -2   6   1   38345    1927   1
  -1   6   1 1084105   13892   1
   0  -6   1 1075560    7497  -2
   0   6   1 1075560    7497   1
   1   6   1    4866     596   1
   2   6   1    2134     347   1
   3   6   1  418068    7729   1
   4   6   1    1745     281   1
   5   6   1    5261     595   1
   6   6   1   36551    1997   1
  -7  -6   6  137071    5391  -2
   7   6   1  137071    5391   1
   8   6   1    7958    1390   1
   9   6   1     523     512   1
 -10  -6   8  103503    5598  -2
  10   6   1  103503    5598   1
  11   6   1   10616    2374   1
 -11   7   1    1137     672   1
  10  -7  -6   31895    3353  -2
 -10   7   1   31895    3353   1
  -9   7   1   36137    3153   1
  -8   7   1   13308    1730   1
  -6   7   1  164952    3997   1
  -5   7   1   10156    1092   1
  -4   7   1  167693   37125   1
  -3   7   1  603552   13933   1
  -2   7   1   84785    3649   1
  -1   7   1  907078   12505   1
   0  -7   1  629700    6626  -2
   0   7   1  629700    6626   1
   1   7   1   11182     941   1
   2   7   1 1305039   24934   1
   3   7   1  230717    3625   1
   4   7   1  418821    6429   1
   5   7   1  377419    6543   1
   6   7   1    2678     618   1
  -7  -7   6  353196    8909  -2
   7   7   1  353196    8909   1
   8   7   1   16732    2106   1
   9   7   1   12365    1813   1
 -10  -7   8   13760    2026  -2
  10   7   1   13760    2026   1
  10  -8  -6   11103    2182  -2
 -10   8   1   11103    2182   1
  -9   8   1   15764    2477   1
  -8   8   1   17310    2148   1
   7  -8  -4   52405    2898  -2
  -7   8   1   52405    2898   1
  -6   8   1   37012    2269   1
  -5   8   1  531687    8051   1
  -4   8   1   32876    3053   1
  -3   8   1  813877   14195   1
  -2   8   1    3039     666   1
  -1   8   1   33579    1865   1
   0  -8   1  658408    9834  -2
   0   8   1  658408    9834   1
   1   8   1  697890   14385   1
   2   8   1   24727    2108   1
   3   8   1  314488    4266   1
   4   8   1  291122    4419   1
   5   8   1   78291    3033   1
   6   8   1  124250    4418   1
  -7  -8   6   42220    2711  -2
   7   8   1   42220    2711   1
   8   8   1    1455    1294   1
   9   8   1   57053    3980   1
 -10  -8   8   31342    3807  -2
  10   8   1   31342    3807   1
  10  -9  -6   20448    3037  -2
 -10   9   1   20448    3037   1
  -9   9   1    4964    1453   1
  -8   9   1   20257    2770   1
  -6   9   1    2084     587   1
  -5   9   1   99320    4406   1
  -4   9   1   49947    3975   1
  -3   9   1   24163    1986   1
  -2   9   1    1437     815   1
  -1   9   1  144523    4128   1
   0  -9   1  279579    6724  -2
   0   9   1  279579    6724   1
   1   9   1   41506    2114   1
   2   9   1  627440    8660   1
   3   9   1  180745    3943   1
   4   9   1  140254   11118   1
   5   9   1   86112    3799   1
   6   9   1   26687    2467   1
  -7  -9   6   38314    3086  -2
   7   9   1   38314    3086   1
   8   9   1   23526    3053   1
   9   9   1     794     696   1
 -10  -9   8   18602    3783  -2
  10   9   1   18602    3783   1
  10 -10  -6   31594    4045  -2
 -10  10   1   31594    4045   1
  -9  10   1   11576    2309   1
  -8  10   1     418     675   1
   7 -10  -4   14481    1905  -2
  -7  10   1   14481    1905   1
  -6  10   1   16982    4408   1
  -5  10   1   77844    4079   1
  -4  10   1   21501    2991   1
  -3  10   1   48372    3487   1
  -2  10   1  193605    6884   1
  -1  10   1   23041    1859   1
   0 -10   1  380009    8167  -2
   0  10   1  380009    8167   1
   1  10   1  374926    8635   1
   2  10   1    6320     978   1
   3  10   1 1160059   19071   1
   4  10   1  158274    5107   1
   5  10   1   64081    3811   1
   6  10   1  183921    6717   1
  -7 -10   6   29370    2786  -2
   7  10   1   29370    2786   1
   8  10   1   64317    5158   1
   9  10   1   72632    5805   1
  -9  11   1    1073     896   1
  -8  11   1     437     452   1
  -6  11   1   34411    2956   1
  -5  11   1   28374    2549   1
  -4  11   1    3163    3185   1
  -3  11   1   14815    2150   1
  -2  11   1   75322    4521   1
  -1  11   1    1687     825   1
   0 -11   1    3762     889  -2
   0  11   1    3762     889   1
   1  11   1   32286    2675   1
   2  11   1   12658    1424   1
   3  11   1   41522    2568   1
   4  11   1   66886   14974   1
   5  11   1  125505    5543   1
   6  11   1    1803     672   1
  -7 -11   6    3860    1004  -2
   7  11   1    3860    1004   1
   8  11   1     582     566   1
   9  11   1    8558    1966   1
  -8  12   1   17734    3017   1
   7 -12  -4   25423    3268  -2
  -7  12   1   25423    3268   1
  -6  12   1   82778    4767   1
  -5  12   1    4231    1213   1
  -4  12   1   34727    3614   1
  -3  12   1  139049    5795   1
  -2  12   1    7124    1740   1
  -1  12   1   54796    4896   1
   0 -12   1  178983    9001  -2
   0  12   1  178983    9001   1
   1  12   1   28873    3729   1
   2  12   1   13064    1965   1
   3  12   1   19785    8009   1
   4  12   1    9040    1445   1
   5  12   1   18995    2165   1
   6  12   1   21340    2451   1
  -7 -12   6   31734    3057  -2
   7  12   1   31734    3057   1
   8  12   1    4443    1794   1
  -8  13   1    5036    1861   1
   7 -13  -4    1063    1112  -2
  -7  13   1    1063    1112   1
  -6  13   1    1265     857   1
  -5  13   1    4755    1479   1
  -4  13   1   66440   16567   1
  -3  13   1   45150    3459   1
  -2  13   1   10190    2235   1
  -1  13   1   73671    6113   1
   0 -13   1   26142    3647  -2
   0  13   1   26142    3647   1
   1  13   1    1055     804   1
   2  13   1   28727    4040   1
   3  13   1   20324    3463   1
   4  13   1   49499    4405   1
   5  13   1   56792    4818   1
   6  13   1    1109     925   1
  -7 -13   6   55540    4291  -2
   7  13   1   55540    4291   1
   7 -14  -4   56416    6830  -2
  -7  14   1   56416    6830   1
  -6  14   1  118204    7429   1
  -5  14   1     528     936   1
  -4  14   1  175602    8679   1
  -3  14   1   86292    7556   1
  -2  14   1   12343    2542   1
  -1  14   1  110327    7806   1
   0 -14   1  103779    7503  -2
   0  14   1  103779    7503   1
   1  14   1       0     352   1
   2  14   1    5094    1958   1
   3  14   1   38771    5149   1
   4  14   1    3319    1854   1
   5  14   1   56227    4988   1
   6  14   1    1300    1984   1
  -6  15   1       0    1197   1
  -5  15   1   70889    5763   1
  -4  15   1   67287    6837   1
  -3  15   1   24112    4215   1
  -2  15   1  111621    7940   1
  -1  15   1   11649    2851   1
   0 -15   1   27217    4036  -2
   0  15   1   27217    4036   1
   1  15   1   30541    5957   1
   2  15   1    5277    2005   1
   3  15   1   37265    5596   1
   4  15   1    2346    1239   1
   5  15   1     360     663   1
  -4  16   1     485    1418   1
  -3  16   1   14237    3283   1
  -2  16   1   38080    7517   1
  -1  16   1    1112     800   1
   0 -16   1   48204    5481  -2
   0  16   1   48204    5481   1
   1  16   1   30575    3801   1
   2  16   1    1621     960   1
   3  16   1   44373    5898   1
   4  16   1   31544    4987   1
  -2  17   1   11809    4015   1
  -1  17   1   27851    9637   1
   0 -17   1     321     842  -2
   0  17   1     321     842   1
   1  17   1   22099    4124   1
 -12   0   2  250953   19483   1
 -11   0   2    1567    1477   1
 -10   0   2  123681   12201   1
  -9   0   2     377     393   1
  -8   0   2  122638    6297   1
  -7   0   2  173791    6967   1
  -6   0   2  105575    4989   1
  -5   0   2   45074    2952   1
  -4   0   2  607311   11656   1
  -2   0   2 1487069   18988   1
   1   0   2 4585083   21614   1
   2   0   2  648706    9649   1
   3   0   2   50916    4513   1
   5   0   2  244406    8735   1
   6   0   2 1415449   23229   1
   8   0   2   55687    7665   1
   9   0   2  244438   17385   1
  11   0   2    3889    2245   1
 -12   1   2    2015    1315   1
 -11   1   2   24768    4110   1
  10  -1  -5    3271    2043  -2
 -10   1   2    3271    2043   1
  -9   1   2   14920    2090   1
  -8   1   2   89951    3799   1
  -6   1   2     846     255   1
  -5   1   2     338      93   1
  -4   1   2  604271    7234   1
  -3   1   2  691604    5629   1
  -2   1   2 1994229   30738   1
  -1   1   2  249382  115264   1
   0  -1   2   82351  112726  -2
   0   1   2   82351  112726   1
   1   1   2 1175143    6996   1
   2   1   2  101781    3054   1
   3   1   2   17022    2232   1
   4   1   2  271999  151466   1
   5   1   2   25367    1994   1
   6   1   2  325224    9274   1
  -7  -1   7   20293    2988  -2
   7   1   2   20293    2988   1
   8   1   2  357418   14033   1
   9   1   2     209     928   1
 -10  -1   9   23761    4004  -2
  10   1   2   23761    4004   1
  11   1   2   27685    4544   1
 -12   2   2   49859    4919   1
 -11   2   2   61720    6554   1
  10  -2  -5    1376     635  -2
 -10   2   2    1376     635   1
  -9   2   2  137211    6503   1
  -8   2   2   43369    2643   1
   7  -2  -3  120899    3967  -2
  -7   2   2  120899    3967   1
  -6   2   2   80864    2902   1
  -5   2   2  410112    5299   1
  -4   2   2  187234    3109   1
  -3   2   2  471158    5708   1
  -2   2   2  431977    7206   1
  -1   2   2   31652    1532   1
   0  -2   2 6621265   76844  -2
   0   2   2 6621265   76844   1
   1   2   2   18406     812   1
   2   2   2 1393217    8414   1
   3   2   2  290915    5857   1
   4   2   2  313341    7374   1
   5   2   2   79929    4155   1
   6   2   2   83327    4742   1
  -7  -2   7  233999   10482  -2
   7   2   2  233999   10482   1
   8   2   2   19755    3785   1
   9   2   2   34679    4615   1
 -10  -2   9  108121    8765  -2
  10   2   2  108121    8765   1
  11   2   2   50913    6653   1
 -12   3   2    8327    1950   1
 -11   3   2   90282    5156   1
  10  -3  -5   75288    4732  -2
 -10   3   2   75288    4732   1
  -9   3   2    1044     537   1
  -8   3   2   33106    2600   1
   7  -3  -3  126321    3432  -2
  -7   3   2  126321    3432   1
  -6   3   2  396557    6176   1
  -5   3   2  190822    4854   1
  -4   3   2   11928    1151   1
  -3   3   2  238759    3883   1
  -2   3   2   40859    1300   1
  -1   3   2  502080    5834   1
   0  -3   2  359541    5756  -2
   0   3   2  359541    5756   1
   1   3   2    1905     259   1
   2   3   2   58755    1718   1
   3   3   2   94777    2348   1
   4   3   2    4376     868   1
   5   3   2    9432    1427   1
   6   3   2  144806    6300   1
  -7  -3   7   58892    5221  -2
   7   3   2   58892    5221   1
   8   3   2  238571   11344   1
   9   3   2   44388    5100   1
 -10  -3   9   30993    4497  -2
  10   3   2   30993    4497   1
  11   3   2   16645    3130   1
 -12   4   2    2895    1385   1
 -11   4   2  112552    7307   1
  10  -4  -5   12170    1785  -2
 -10   4   2   12170    1785   1
  -9   4   2    5724    1205   1
  -8   4   2  133793    5230   1
   7  -4  -3   53994    3055  -2
  -7   4   2   53994    3055   1
  -6   4   2  175550    5159   1
  -5   4   2  685771    9327   1
  -4   4   2   87761    2695   1
  -3   4   2 1013743    9826   1
  -2   4   2   52428    3187   1
  -1   4   2  826468   12013   1
   0  -4   2 2569334   22417  -2
   0   4   2 2569334   22417   1
   1   4   2  257239    3406   1
   2   4   2  169145    3018   1
   3   4   2  358033    5287   1
   4   4   2   40014    2219   1
   5   4   2   85513    3554   1
   6   4   2   43340    2780   1
  -7  -4   7   30990    2548  -2
   7   4   2   30990    2548   1
   8   4   2    1226     677   1
   9   4   2    1333     632   1
 -10  -4   9   41411    5419  -2
  10   4   2   41411    5419   1
  11   4   2   22501    3535   1
 -11   5   2   11379    2513   1
  10  -5  -5   59687    5613  -2
 -10   5   2   59687    5613   1
  -9   5   2   86031    4506   1
  -8   5   2   23343    2145   1
   7  -5  -3  390340    8360  -2
  -7   5   2  390340    8360   1
  -6   5   2   97851    3826   1
  -5   5   2  830804   12438   1
  -4   5   2 1319672   34605   1
  -3   5   2   82076   16958   1
  -2   5   2   29864    1799   1
  -1   5   2 1751483   19058   1
   0  -5   2    5004     949  -2
   0   5   2    5004     949   1
   1   5   2 1377816   40293   1
   2   5   2  122882    2974   1
   3   5   2   90742   19554   1
   4   5   2  104734    3195   1
   5   5   2   40244    2256   1
   6   5   2    9867    1557   1
   8   5   2   13512    2138   1
   9   5   2    6377    1528   1
 -10  -5   9    6881    1920  -2
  10   5   2    6881    1920   1
  11   5   2    1927    1017   1
 -11   6   2    4768    1308   1
  10  -6  -5   28688    3118  -2
 -10   6   2   28688    3118   1
  -9   6   2  122390    5698   1
  -8   6   2   74547    3561   1
   7  -6  -3   97555    3788  -2
  -7   6   2   97555    3788   1
  -6   6   2   66421    2493   1
  -5   6   2  207459    4121   1
  -4   6   2   28848   12267   1
  -3   6   2   10591    7785   1
  -2   6   2   43817    2474   1
  -1   6   2  547337    8947   1
   0  -6   2   15958    1481  -2
   0   6   2   15958    1481   1
   1   6   2    6825     628   1
   2   6   2    3453     493   1
   3   6   2  288451   16564   1
   4   6   2   41827    2054   1
   5   6   2     275     264   1
   6   6   2   27503    2282   1
  -7  -6   7   74652    4049  -2
   7   6   2   74652    4049   1
   8   6   2     860     807   1
   9   6   2    2715     996   1
 -10  -6   9   53342    4750  -2
  10   6   2   53342    4750   1
 -11   7   2   19830    2544   1
  10  -7  -5   43983    3615  -2
 -10   7   2   43983    3615   1
  -9   7   2   14553    1963   1
  -8   7   2  186939    6765   1
   7  -7  -3  750935   11437  -2
  -7   7   2  750935   11437   1
  -6   7   2  325275    8070   1
  -5   7   2  172312    5239   1
  -4   7   2  594264   13601   1
  -3   7   2   47563   35047   1
  -2   7   2  220647    6050   1
  -1   7   2   53415    3013   1
   0  -7   2   52497    1961  -2
   0   7   2   52497    1961   1
   1   7   2  408883    7625   1
   2   7   2  129771    3340   1
   3   7   2   94158    4288   1
   4   7   2  119724    5299   1
   5   7   2   31351    2063   1
   6   7   2   37552    2461   1
  -7  -7   7   35278    2798  -2
   7   7   2   35278    2798   1
   8   7   2   20983    2338   1
   9   7   2    9753    1671   1
 -10  -7   9    3082    1157  -2
  10   7   2    3082    1157   1
 -11   8   2    6357    1793   1
  10  -8  -5   77118    5970  -2
 -10   8   2   77118    5970   1
  -9   8   2   58533    4907   1
  -8   8   2  126271    6630   1
   7  -8  -3  197323    6396  -2
  -7   8   2  197323    6396   1
  -6   8   2   17143    1773   1
  -5   8   2  183942    5754   1
  -4   8   2  131370    5531   1
  -3   8   2   73536   28359   1
  -2   8   2   32331    2452   1
  -1   8   2   79342    3980   1
   0  -8   2   10347     946  -2
   0   8   2   10347     946   1
   1   8   2   97668    3410   1
   2   8   2 1052639   11794   1
   3   8   2  123787    5025   1
   4   8   2  294779    5142   1
   5   8   2  187572    5209   1
   6   8   2    8400    1047   1
  -7  -8   7   78861    4309  -2
   7   8   2   78861    4309   1
   8   8   2   24484    2576   1
   9   8   2   36362    3245   1
 -10  -8   9   70429    7430  -2
  10   8   2   70429    7430   1
  10  -9  -5   22607    3407  -2
 -10   9   2   22607    3407   1
  -9   9   2   20848    3011   1
  -8   9   2  101931    6407   1
   7  -9  -3   21675    2857  -2
  -7   9   2   21675    2857   1
  -6   9   2   39822    2897   1
  -5   9   2    1594     591   1
  -4   9   2  194948    7137   1
  -3   9   2   22894    2810   1
  -2   9   2   24047    2265   1
  -1   9   2    4730     741   1
   0  -9   2  139761    3599  -2
   0   9   2  139761    3599   1
   1   9   2    4221     673   1
   2   9   2  732264   13821   1
   3   9   2  594455    7595   1
   4   9   2   15055    1310   1
   5   9   2  218120    5351   1
   6   9   2  192609    6166   1
  -7  -9   7   74274    4316  -2
   7   9   2   74274    4316   1
   8   9   2  136472    7315   1
   9   9   2   19932    3878   1
  10 -10  -5   13074    3766  -2
 -10  10   2   13074    3766   1
  -9  10   2    7574    1803   1
  -8  10   2    8125    1808   1
   7 -10  -3   37388    3825  -2
  -7  10   2   37388    3825   1
  -6  10   2   59553    4344   1
  -5  10   2    2859     818   1
  -4  10   2   89756    5111   1
  -3  10   2    5555    1314   1
  -2  10   2   60675    3875   1
  -1  10   2    9813    1200   1
   0 -10   2   51683    2354  -2
   0  10   2   51683    2354   1
   1  10   2    7380     890   1
   2  10   2   23958    1958   1
   3  10   2   15414    1495   1
   4  10   2  156490    6966   1
   5  10   2    6056    1027   1
   6  10   2    1670     473   1
  -7 -10   7    7492    1354  -2
   7  10   2    7492    1354   1
   8  10   2   24828    3106   1
   9  10   2     790     754   1
  -9  11   2    1495     475   1
  -8  11   2   41752    4331   1
   7 -11  -3   29412    4364  -2
  -7  11   2   29412    4364   1
  -6  11   2   26288    2934   1
  -5  11   2   37748    3472   1
  -4  11   2   65086    4559   1
  -3  11   2   11304    5971   1
  -2  11   2    7768    1400   1
  -1  11   2   99257    4437   1
   0 -11   2   12362    1605  -2
   0  11   2   12362    1605   1
   1  11   2   44776    2924   1
   2  11   2  110196    4337   1
   3  11   2  124368    5132   1
   4  11   2  134720    5083   1
   5  11   2  211241    6542   1
   6  11   2   23254    2574   1
  -7 -11   7   55921    4054  -2
   7  11   2   55921    4054   1
   8  11   2  151000    6907   1
  -9  12   2    5811    2233   1
  -8  12   2    2243    1329   1
   7 -12  -3   16091    3248  -2
  -7  12   2   16091    3248   1
  -6  12   2    2510     848   1
  -5  12   2   27904    3126   1
  -4  12   2   28767    3160   1
  -3  12   2   11010    2183   1
  -2  12   2    1193     459   1
  -1  12   2   40042    4249   1
   0 -12   2    2617    1233  -2
   0  12   2    2617    1233   1
   1  12   2   24568    2233   1
   2  12   2   52924    3949   1
   3  12   2    7808    3646   1
   4  12   2  165010    5694   1
   5  12   2   19306    2035   1
   6  12   2   72165    6562   1
  -7 -12   7   18627    2406  -2
   7  12   2   18627    2406   1
   8  12   2    3309    1080   1
  -8  13   2    3022    1518   1
   7 -13  -3   92826    8360  -2
  -7  13   2   92826    8360   1
  -6  13   2   36465    4578   1
  -5  13   2   10756    2003   1
  -4  13   2  181840    8565   1
  -3  13   2  111327    8408   1
  -2  13   2  132023    7887   1
  -1  13   2  310908   12540   1
   0 -13   2   43023    4654  -2
   0  13   2   43023    4654   1
   1  13   2   45649    5122   1
   2  13   2   78600    5064   1
   3  13   2   36827    9075   1
   4  13   2   43475    4063   1
   5  13   2   44023    4234   1
   6  13   2     909     534   1
  -7 -13   7   15486    2150  -2
   7  13   2   15486    2150   1
   7 -14  -3    4972    1698  -2
  -7  14   2    4972    1698   1
  -6  14   2    1947    1421   1
  -5  14   2   50039    4669   1
  -4  14   2   40289   18886   1
  -3  14   2   85996    7644   1
  -2  14   2  110553    7598   1
  -1  14   2      10     708   1
   0 -14   2   77453    6640  -2
   0  14   2   77453    6640   1
   1  14   2   19332    3483   1
   2  14   2       0    1148   1
   3  14   2   32160    4965   1
   4  14   2   15636    3310   1
   5  14   2   38064    5125   1
   6  14   2    3009     701   1
  -6  15   2   16073    3785   1
  -5  15   2   17268    2722   1
  -4  15   2  116764    7464   1
  -3  15   2   32673    6684   1
  -2  15   2   20456    3424   1
  -1  15   2  140571    9142   1
   0 -15   2    1048     384  -2
   0  15   2    1048     384   1
   1  15   2   82584    7786   1
   2  15   2   73850    7195   1
   3  15   2   13376    7838   1
   4  15   2   19800    3650   1
   5  15   2    2893    1324   1
  -4  16   2       0    1282   1
  -3  16   2  160895   10986   1
  -2  16   2   30989    6744   1
  -1  16   2   41925    5235   1
   0 -16   2  121116    9073  -2
   0  16   2  121116    9073   1
   1  16   2    1907    1082   1
   2  16   2   49749    6107   1
   3  16   2   20766    3920   1
  -2  17   2   10744    4091   1
  -1  17   2    1789    1250   1
   0 -17   2   21664    3309  -2
   0  17   2   21664    3309   1
  10   0  -4   16398    5584   1
   1  17   2    4969    2079   1
 -12   1   3  141336    8308   1
 -11   1   3   49932    4808   1
  10  -1  -4  275894   10329  -2
 -10   1   3  275894   10329   1
  -9   1   3   92586    5156   1
  -8   1   3  379426    7768   1
   7  -1  -2 1572454   15273  -2
  -7   1   3 1572454   15273   1
  -6   1   3    1012     187   1
  -5   1   3 1711518   12627   1
  -4   1   3 1359961   15764   1
  -2   1   3  565288   16476   1
  -1   1   3  633207    6819   1
   0  -1   3  781786    6989  -2
   0   1   3  781786    6989   1
   1   1   3    1143     496   1
   2   1   3   19586    1300   1
   3   1   3  655576  151716   1
   4   1   3      65     338   1
   5   1   3   37542    2800   1
   6   1   3  351914    8425   1
  -7  -1   8   48836    3929  -2
   7   1   3   48836    3929   1
   8   1   3   91485    7259   1
   9   1   3  165715   10271   1
 -10  -1  10   10095    2922  -2
  10   1   3   10095    2922   1
  11   1   3   70785    7672   1
 -12   2   3   32132    3867   1
 -11   2   3   53353    4774   1
  10  -2  -4    3839    1084  -2
 -10   2   3    3839    1084   1
  -9   2   3   18266    2006   1
  -8   2   3    8361    1252   1
   7  -2  -2  193812    4436  -2
  -7   2   3  193812    4436   1
  -6   2   3   52676    2123   1
  -5   2   3   73329    3011   1
  -4   2   3  833574   12957   1
  -3   2   3   58225   27078   1
  -2   2   3  233908    5298   1
  -1   2   3   91921    2282   1
   0  -2   3   55056    1721  -2
   0   2   3   55056    1721   1
   1   2   3   86740    2997   1
   2   2   3   29889    1212   1
   3   2   3    8971     998   1
   4   2   3   12045    2204   1
   5   2   3  170317   10214   1
   6   2   3   34565    2642   1
  -7  -2   8  253695    9107  -2
   7   2   3  253695    9107   1
   8   2   3  124411    8530   1
   9   2   3   60690    6187   1
 -10  -2  10   51364    6178  -2
  10   2   3   51364    6178   1
  11   2   3    5711    2314   1
 -12   3   3     602     454   1
 -11   3   3    9218    2334   1
  10  -3  -4   23139    2773  -2
 -10   3   3   23139    2773   1
  -9   3   3   70358    4039   1
  -8   3   3  100626    4602   1
   7  -3  -2  125357    4718  -2
  -7   3   3  125357    4718   1
  -6   3   3  315922    7162   1
  -5   3   3     747     288   1
  -4   3   3 1901836   31297   1
  -3   3   3   55935   10092   1
  -2   3   3   19567    1129   1
  -1   3   3    5426     591   1
   0  -3   3  152293    3063  -2
   0   3   3  152293    3063   1
   1   3   3 1727276   17952   1
   2   3   3  690228    6808   1
   3   3   3   48995    1893   1
   4   3   3  292856    5563   1
   5   3   3  205612    5356   1
   6   3   3    8926    1778   1
  -7  -3   8  124133    6380  -2
   7   3   3  124133    6380   1
   8   3   3  103788    7744   1
   9   3   3   19740    3449   1
 -10  -3  10    6180    2281  -2
  10   3   3    6180    2281   1
  11   3   3   17990    3838   1
 -12   4   3   12675    3023   1
 -11   4   3    4314    1108   1
  10  -4  -4    4335    1288  -2
 -10   4   3    4335    1288   1
  -9   4   3   20581    2153   1
  -8   4   3     573     451   1
   7  -4  -2   96817    4204  -2
  -7   4   3   96817    4204   1
  -6   4   3  162672    5034   1
  -5   4   3  120251    4708   1
  -4   4   3   90562    7088   1
  -3   4   3  103690   43125   1
  -2   4   3  398920    6702   1
  -1   4   3  583563    6626   1
   0  -4   3  378561    5832  -2
   0   4   3  378561    5832   1
   1   4   3 1430294   18896   1
   2   4   3   43120    1632   1
   3   4   3  373256    5308   1
   4   4   3    9634    1080   1
   5   4   3   26021    2233   1
   6   4   3  151699    5239   1
  -7  -4   8  448616   10035  -2
   7   4   3  448616   10035   1
   8   4   3   19560    2382   1
   9   4   3   34603    4570   1
 -10  -4  10   17941    3761  -2
  10   4   3   17941    3761   1
 -11   5   3    1544     684   1
  10  -5  -4   15645    2025  -2
 -10   5   3   15645    2025   1
  -9   5   3     454     418   1
  -8   5   3      62     603   1
   7  -5  -2  261478    8060  -2
  -7   5   3  261478    8060   1
  -6   5   3  227348    7019   1
  -5   5   3   69943    2506   1
  -4   5   3   96477    3106   1
  -3   5   3  460440   11769   1
  -2   5   3  539865   11412   1
  -1   5   3 1971744   66657   1
   0  -5   3  232395    4928  -2
   0   5   3  232395    4928   1
   1   5   3  194928    3151   1
   2   5   3 2012177   14357   1
   3   5   3  235153    4382   1
   4   5   3  340098   25843   1
   5   5   3  186899    6315   1
   6   5   3     754     356   1
  -7  -5   8  145291    5612  -2
   7   5   3  145291    5612   1
   8   5   3    1033     402   1
   9   5   3    2183    1235   1
 -10  -5  10   21168    4079  -2
  10   5   3   21168    4079   1
 -11   6   3   37598   11107   1
  10  -6  -4    8836    1784  -2
 -10   6   3    8836    1784   1
  -9   6   3    7962    1202   1
  -8   6   3  105257    4859   1
   7  -6  -2   69426    3684  -2
  -7   6   3   69426    3684   1
  -6   6   3   88102    3288   1
  -5   6   3  651582   10857   1
  -4   6   3  358543    8113   1
  -3   6   3  187965   40516   1
  -2   6   3 1228654   18448   1
  -1   6   3 1190612   32548   1
   0  -6   3 2900472   23489  -2
   0   6   3 2900472   23489   1
   1   6   3 1478954   19144   1
   2   6   3   11942     928   1
   3   6   3  440293    6674   1
   4   6   3  489194    7433   1
   5   6   3   70100    3484   1
   6   6   3  163747    5741   1
  -7  -6   8    4120     960  -2
   7   6   3    4120     960   1
   8   6   3   60911    4361   1
   9   6   3   42691    5113   1
 -10  -6  10    5232    1919  -2
  10   6   3    5232    1919   1
 -11   7   3   21014    3070   1
  10  -7  -4   51807    5694  -2
 -10   7   3   51807    5694   1
  -9   7   3    7413    1632   1
  -8   7   3  171760    6294   1
  -6   7   3    1148     561   1
  -5   7   3   31077    2433   1
  -4   7   3   55034   11514   1
  -3   7   3   71802   23981   1
  -2   7   3    2798     614   1
  -1   7   3   41645    3498   1
   0  -7   3   25486    2080  -2
   0   7   3   25486    2080   1
   1   7   3    9311     871   1
   2   7   3   12725    1213   1
   3   7   3  427485    7538   1
   4   7   3  133721   11289   1
   5   7   3   15876    1320   1
   6   7   3   43882    2679   1
  -7  -7   8   22565    2307  -2
   7   7   3   22565    2307   1
   8   7   3   32960    4318   1
   9   7   3   55630    5956   1
 -10  -7  10    1418     537  -2
  10   7   3    1418     537   1
 -11   8   3   64034    5622   1
  10  -8  -4   69583    5898  -2
 -10   8   3   69583    5898   1
  -9   8   3   50035    4556   1
  -8   8   3   35845    3686   1
  -6   8   3   96742    4794   1
  -5   8   3   44152    3139   1
  -4   8   3     339     205   1
  -3   8   3   89609   30989   1
  -2   8   3  229303    6683   1
  -1   8   3   60886    3517   1
   0  -8   3  374909    6622  -2
   0   8   3  374909    6622   1
   1   8   3  645635    7115   1
   2   8   3  201219    5081   1
   3   8   3  236702    5739   1
   4   8   3  128833   11477   1
   5   8   3   87633    3197   1
   6   8   3   10057    1431   1
  -7  -8   8   67815    4074  -2
   7   8   3   67815    4074   1
   8   8   3    3684    1306   1
   9   8   3   28842    3518   1
  10  -9  -4   73930    6274  -2
 -10   9   3   73930    6274   1
  -9   9   3    1920    1109   1
  -8   9   3   25874    4001   1
   7  -9  -2   21352    3488  -2
  -7   9   3   21352    3488   1
  -6   9   3     118     159   1
  -5   9   3  123479    5653   1
  -4   9   3  257815   95899   1
  -3   9   3  116228    6409   1
  -2   9   3   17932    1959   1
  -1   9   3   32095    2449   1
   0  -9   3      77     200  -2
   0   9   3      77     200   1
   1   9   3   68745    2459   1
   2   9   3    4632     982   1
   3   9   3   17358    2144   1
   4   9   3   41389    2690   1
   5   9   3    3313     654   1
   6   9   3   28952    2291   1
   8   9   3    2473    1350   1
   9   9   3   36102    5110   1
  10 -10  -4    2025    1525  -2
 -10  10   3    2025    1525   1
  -9  10   3  189768   11677   1
  -8  10   3   88954    7684   1
   7 -10  -2   82871    7240  -2
  -7  10   3   82871    7240   1
  -6  10   3  196757    8597   1
  -5  10   3  147337    6532   1
  -4  10   3   60582    5514   1
  -3  10   3  506182   53376   1
  -2  10   3   15141    1934   1
  -1  10   3   54600    2976   1
   0 -10   3  100003    3443  -2
   0  10   3  100003    3443   1
   1  10   3    6987     985   1
   2  10   3    5172    1052   1
   4  10   3   37067    2509   1
   5  10   3     544     263   1
   6  10   3   20266    2009   1
  -7 -10   8  136679    5637  -2
   7  10   3  136679    5637   1
   8  10   3   14461    3864   1
   9  10   3   33337    5070   1
  -9  11   3       0     558   1
  -8  11   3   54564    6287   1
   7 -11  -2   58115    6344  -2
  -7  11   3   58115    6344   1
  -6  11   3   11109    1923   1
  -5  11   3   62060    4458   1
  -4  11   3   22099   16477   1
  -3  11   3   22106    2539   1
  -2  11   3   28053    2744   1
  -1  11   3  163020    5445   1
   0 -11   3  198143    6979  -2
   0  11   3  198143    6979   1
   1  11   3   21382    2375   1
   2  11   3  174399    5682   1
   3  11   3    9157    1511   1
   4  11   3   55869    3623   1
   5  11   3    3211     736   1
   6  11   3    3292     763   1
  -7 -11   8   27263    2599  -2
   7  11   3   27263    2599   1
   8  11   3     450     938   1
  -9  12   3   16780    3798   1
  -8  12   3   19289    3916   1
   7 -12  -2    8047    2465  -2
  -7  12   3    8047    2465   1
  -6  12   3   32093    6599   1
  -5  12   3   42852    3858   1
  -4  12   3   17027    3088   1
  -3  12   3  132536    6353   1
  -2  12   3  157371    7041   1
  -1  12   3    4369    1735   1
   0 -12   3  191858    6454  -2
   0  12   3  191858    6454   1
   1  12   3   95558    5258   1
   2  12   3    2208     925   1
   3  12   3   62176    4575   1
   4  12   3   81596    4683   1
   5  12   3   22117    2401   1
   6  12   3   72904    4174   1
  -7 -12   8   21556    2657  -2
   7  12   3   21556    2657   1
  -8  13   3   21026    4178   1
   7 -13  -2   49906    6120  -2
  -7  13   3   49906    6120   1
  -6  13   3    4093    1682   1
  -5  13   3      87     803   1
  -4  13   3   27548    4405   1
  -3  13   3    4504    2281   1
  -2  13   3    9380    1816   1
  -1  13   3    2074    1274   1
   0 -13   3       0     626  -2
   0  13   3       0     626   1
   1  13   3   11526    2689   1
   2  13   3    7077    1437   1
  -7   0   8   59866    5452   1
   3  13   3   97520    6042   1
   4  13   3   20489    3121   1
   5  13   3   25112    3253   1
   6  13   3   24182    2732   1
  -7 -13   8    7034    1461  -2
   7  13   3    7034    1461   1
   7 -14  -2   10505    2846  -2
  -7  14   3   10505    2846   1
  -6  14   3   49337    6626   1
  -5  14   3   96368    6499   1
  -4  14   3   11168    2070   1
  -3  14   3   55209    6267   1
  -2  14   3  234412   11250   1
  -1  14   3    4113    1420   1
   0 -14   3  152147    9731  -2
   0  14   3  152147    9731   1
   1  14   3   92371    7898   1
   2  14   3     523     708   1
   3  14   3  109936    6609   1
   4  14   3   11477    2132   1
   5  14   3   21554    3175   1
   6  14   3   28424    4641   1
  -6  15   3   37684    5678   1
  -5  15   3    9028    1963   1
  -4  15   3   68423    5696   1
  -3  15   3  112406   13113   1
  -2  15   3    1398     888   1
  -1  15   3  112176    8456   1
   0 -15   3  102391    8380  -2
   0  15   3  102391    8380   1
   1  15   3   15474    3323   1
   2  15   3  101238    8547   1
   3  15   3    1789    1104   1
   4  15   3   71992    7394   1
   5  15   3   80595    8056   1
  -4  16   3    3553    3330   1
  -3  16   3   19517    5786   1
  -2  16   3    1781    2341   1
  -1  16   3    2101    1130   1
   0 -16   3    5456    1993  -2
   0  16   3    5456    1993   1
   1  16   3   10802    2884   1
   2  16   3    4151    1912   1
   3  16   3    4044    2529   1
  -1  17   3   12332    2445   1
 -12   0   4       0     622   1
 -11   0   4  117576    8906   1
 -10   0   4   63918    6079   1
  -9   0   4   93861    4969   1
  -8   0   4   75088    4127   1
  -7   0   4  112109    5486   1
  -6   0   4 1181786   16857   1
  -5   0   4 2224455   22153   1
  -3   0   4  700156    9052   1
  -2   0   4 3261175   19337   1
  -1   0   4 1562587   21497   1
   0   0   4 1117996   18877  -2
   0   0   4 1117996   18877   1
   1   0   4  143609    7126   1
   2   0   4  368903    8765   1
   3   0   4  311687    8797   1
   4   0   4   11255    2353   1
   5   0   4   12738    3000   1
   6   0   4   60570    4990   1
   7   0   4   13710    2714   1
   8   0   4   28904    6328   1
   9   0   4    3661    2171   1
 -12   1   4   48847    4205   1
 -11   1   4    2393    1108   1
  -9   1   4     850     453   1
  -8   1   4    3941     798   1
   7  -1  -1  390098    7218  -2
  -7   1   4  390098    7218   1
  -6   1   4   33226    2905   1
  -5   1   4  520180   18595   1
  -4   1   4 1339078   25251   1
  -3   1   4  227546    4980   1
  -2   1   4  593703    9398   1
  -1   1   4  214614    4363   1
   0  -1   4  158586    3120  -2
   0   1   4  158586    3120   1
   1   1   4  232127    3971   1
   2   1   4  180999    4335   1
   3   1   4  372165    7864   1
   4   1   4   36228    5906   1
   5   1   4  171285    7538   1
   6   1   4    4640    1207   1
  -7  -1   9   82268    4454  -2
   7   1   4   82268    4454   1
   8   1   4    7455    1886   1
   9   1   4   29598    4362   1
 -10  -1  11    8438    2750  -2
  10   1   4    8438    2750   1
 -12   2   4   74649    7227   1
 -11   2   4   59990    5081   1
  10  -2  -3    5226    1185  -2
 -10   2   4    5226    1185   1
  -9   2   4    6669    1230   1
  -8   2   4  238170    7910   1
  -6   2   4   13162    1962   1
  -5   2   4  384493   12110   1
  -4   2   4 1102321   28542   1
  -3   2   4   89525   29182   1
  -2   2   4  148161    4008   1
  -1   2   4   26700    1363   1
   0  -2   4  492471    6028  -2
   0   2   4  492471    6028   1
   1   2   4 2648453   14177   1
   2   2   4   22391    1518   1
   3   2   4  465241    5816   1
   4   2   4  800663   10072   1
   5   2   4    7051    1022   1
   6   2   4  249220    8367   1
  -7  -2   9  169363    6473  -2
   7   2   4  169363    6473   1
   8   2   4   33501    3706   1
   9   2   4   41803    5378   1
 -10  -2  11   57947    6531  -2
  10   2   4   57947    6531   1
 -12   3   4   58352    6324   1
 -11   3   4   53739    5775   1
  10  -3  -3   50796    4143  -2
 -10   3   4   50796    4143   1
  -9   3   4  126224    6220   1
  -8   3   4    1083     523   1
   7  -3  -1  526285   19915  -2
  -7   3   4  526285   19915   1
  -6   3   4  615246   15033   1
  -5   3   4  555911   15252   1
  -4   3   4  616999   11996   1
  -3   3   4   27329    2159   1
  -2   3   4  196222    3985   1
  -1   3   4  289584    4708   1
   0  -3   4 1093602   13700  -2
   0   3   4 1093602   13700   1
   1   3   4 1203629   10331   1
   2   3   4  365918    6132   1
   3   3   4  124415    8985   1
   4   3   4  410833   12068   1
   5   3   4     784     285   1
   6   3   4   81337    3635   1
  -7  -3   9   54577    3324  -2
   7   3   4   54577    3324   1
   8   3   4    9716    2158   1
   9   3   4   11172    2662   1
 -10  -3  11   26016    4400  -2
  10   3   4   26016    4400   1
 -12   4   4   52047    5850   1
 -11   4   4    1193     610   1
  10  -4  -3   18033    2510  -2
 -10   4   4   18033    2510   1
  -9   4   4   40793    3583   1
  -8   4   4   57068    4230   1
   7  -4  -1   19944    2618  -2
  -7   4   4   19944    2618   1
  -6   4   4   45757    3799   1
  -5   4   4   33613    3069   1
  -4   4   4   62518    2446   1
  -3   4   4  125332   23307   1
  -2   4   4  646435   12374   1
  -1   4   4  245842    4602   1
   0  -4   4   92965    2757  -2
   0   4   4   92965    2757   1
   1   4   4 2265600   63387   1
   2   4   4 1385194   11965   1
   3   4   4  409838   42954   1
   4   4   4  459514    7179   1
   5   4   4   36810    2302   1
   6   4   4  293186    7049   1
  -7  -4   9  311619   10524  -2
   7   4   4  311619   10524   1
   8   4   4   28585    3285   1
   9   4   4  129116    9314   1
 -10  -4  11   80726    8040  -2
  10   4   4   80726    8040   1
 -11   5   4   67585    5208   1
  10  -5  -3    5766    1584  -2
 -10   5   4    5766    1584   1
  -9   5   4    8525    1566   1
  -8   5   4   10739    1935   1
   7  -5  -1  304301   10487  -2
  -7   5   4  304301   10487   1
  -6   5   4   13116    2158   1
  -5   5   4     849     271   1
  -4   5   4  170031   11789   1
  -3   5   4  325146    6053   1
  -2   5   4   66772    2862   1
  -1   5   4    1005     263   1
   0  -5   4  708935    9152  -2
   0   5   4  708935    9152   1
   1   5   4     479     492   1
   2   5   4  198230    4477   1
   3   5   4  141442    3508   1
   4   5   4   51313   14180   1
   5   5   4  195326    4866   1
   6   5   4  110131    5324   1
  -7  -5   9   15829    2347  -2
   7   5   4   15829    2347   1
   8   5   4  105779    6614   1
   9   5   4     256     908   1
 -10  -5  11   13942    3238  -2
  10   5   4   13942    3238   1
 -11   6   4   63776    6552   1
  10  -6  -3   23748    3407  -2
 -10   6   4   23748    3407   1
  -9   6   4   34411    3932   1
  -8   6   4  108494    5609   1
   7  -6  -1   61264    4013  -2
  -7   6   4   61264    4013   1
  -6   6   4   51627    2519   1
  -5   6   4  111103    2922   1
  -4   6   4    7796     659   1
  -3   6   4  487546   21744   1
  -2   6   4  651581   14041   1
  -1   6   4   38611    2460   1
   0  -6   4 1559365   50661  -2
   0   6   4 1559365   50661   1
   1   6   4  187542    4351   1
   2   6   4    7425     805   1
   3   6   4  107071    3113   1
   4   6   4  177102    4073   1
   5   6   4    4521     722   1
   6   6   4   51854    3270   1
  -7  -6   9    3929    1232  -2
   7   6   4    3929    1232   1
   8   6   4    3912    1317   1
   9   6   4   21300    3646   1
 -10  -6  11   53132    6431  -2
  10   6   4   53132    6431   1
 -11   7   4   19215    4686   1
  10  -7  -3   71547    6875  -2
 -10   7   4   71547    6875   1
  -9   7   4   18337    2392   1
  -8   7   4    9165    1863   1
   7  -7  -1  110979    5469  -2
  -7   7   4  110979    5469   1
  -6   7   4   91994    5167   1
  -5   7   4    1163     462   1
  -4   7   4  171163   31972   1
  -3   7   4  114333    6358   1
  -2   7   4   13074    2115   1
  -1   7   4  355614    7981   1
   0  -7   4  518180    8583  -2
   0   7   4  518180    8583   1
   1   7   4    6926     973   1
   2   7   4  300318    5107   1
   3   7   4  448136    8377   1
   4   7   4    4408    2253   1
   5   7   4  111198    3982   1
   6   7   4   83490    4357   1
  -7  -7   9   94083    5950  -2
   7   7   4   94083    5950   1
   8   7   4   74276    5538   1
   9   7   4   13479    2906   1
 -11   8   4   43017    6724   1
  10  -8  -3  111947    8692  -2
 -10   8   4  111947    8692   1
  -9   8   4   39616    4938   1
  -8   8   4  248090   16450   1
   7  -8  -1   22319    2484  -2
  -7   8   4   22319    2484   1
  -6   8   4  302115    8136   1
  -5   8   4  414711    9662   1
  -4   8   4   26797   20127   1
  -3   8   4  108134   12346   1
  -2   8   4   92721    5824   1
  -1   8   4  460792   13387   1
   0  -8   4  115898    3734  -2
   0   8   4  115898    3734   1
   1   8   4   66193    2583   1
   2   8   4   74327    3305   1
   3   8   4  131656    5846   1
   4   8   4  151072    9727   1
   5   8   4   12705    1381   1
   6   8   4    8659    1219   1
  -7  -8   9   40755    4039  -2
   7   8   4   40755    4039   1
   8   8   4   26602    3264   1
   9   8   4   56104    6067   1
  10  -9  -3  139822   10046  -2
 -10   9   4  139822   10046   1
  -9   9   4   84543    7479   1
  -8   9   4   32042    4839   1
   7  -9  -1  278831   12658  -2
  -7   9   4  278831   12658   1
  -6   9   4  243777   29690   1
  -5   9   4  102838    5220   1
  -4   9   4  349818    8354   1
  -3   9   4  149767   50574   1
  -2   9   4  123180    5364   1
  -1   9   4  381906   12591   1
   0  -9   4   19135    1582  -2
   0   9   4   19135    1582   1
   1   9   4  130485    5152   1
   2   9   4   34020    2256   1
   4   9   4   12041    4715   1
   5   9   4   12151    1664   1
   6   9   4   18271    1939   1
  -7  -9   9   13028    2783  -2
   7   9   4   13028    2783   1
   8   9   4   25758    5307   1
   9   9   4   23735    4752   1
  10 -10  -3    3543    1634  -2
 -10  10   4    3543    1634   1
  -9  10   4       0    1626   1
  -8  10   4    1678     841   1
   7 -10  -1   20086    3519  -2
  -7  10   4   20086    3519   1
  -6  10   4   32590    4421   1
  -5  10   4   58659    4173   1
  -4  10   4   23086   21942   1
  -3  10   4    2330     768   1
  -2  10   4    9946    1612   1
  -1  10   4      30     366   1
  10   0  -2   45245    7372   1
   7   0   0   10292    2845   1
   0 -10   4    1294     370  -2
   0  10   4    1294     370   1
   1  10   4    5955    1133   1
   2  10   4    3551     725   1
   3  10   4   56653    3124   1
   4  10   4    7853    2437   1
   5  10   4    1408     615   1
   6  10   4     594     423   1
  -7 -10   9   34265    3792  -2
   7  10   4   34265    3792   1
   8  10   4     256     691   1
  -9  11   4   59738    6766   1
  -8  11   4    7468    2701   1
   7 -11  -1  117441    8912  -2
  -7  11   4  117441    8912   1
  -6  11   4   45289    5438   1
  -5  11   4     958     494   1
  -4  11   4  257344   11854   1
  -3  11   4  126249    6217   1
  -2  11   4   84210    4972   1
  -1  11   4   84222    4076   1
   0 -11   4   19550    2286  -2
   0  11   4   19550    2286   1
   1  11   4   93234   13148   1
   2  11   4  267239    6209   1
   3  11   4   46356    9906   1
   4  11   4   22410    4615   1
   5  11   4   84538    4806   1
   6  11   4   82222    4397   1
  -7 -11   9   14769    2253  -2
   7  11   4   14769    2253   1
   8  11   4   10408    3365   1
  -9  12   4    8467    2216   1
  -8  12   4   49184    6102   1
   7 -12  -1   18944    3780  -2
  -7  12   4   18944    3780   1
  -6  12   4   11406    2819   1
  -5  12   4   18580    2573   1
  -4  12   4     147    1378   1
  -3  12   4   48982    3913   1
  -2  12   4   10955    1842   1
  -1  12   4   66344    4262   1
   0 -12   4   42377    3506  -2
   0  12   4   42377    3506   1
   1  12   4   18833    2355   1
   2  12   4     355     515   1
   3  12   4   12974    2214   1
   4  12   4   22811    4270   1
   5  12   4   12677    1877   1
   6  12   4   20786    2679   1
  -7 -12   9   13501    2207  -2
   7  12   4   13501    2207   1
  -8  13   4   14229    3385   1
   7 -13  -1    1294     979  -2
  -7  13   4    1294     979   1
  -6  13   4     488     914   1
  -5  13   4    1580     754   1
  -4  13   4    2086    3255   1
  -3  13   4  129328    9134   1
  -2  13   4  150244    7363   1
  -1  13   4   36143    4384   1
   0 -13   4  134148    8866  -2
   0  13   4  134148    8866   1
   1  13   4   31507    3186   1
   2  13   4   78465    5282   1
   3  13   4  223487    9324   1
   4  13   4    1820     826   1
   5  13   4  120602    7389   1
   6  13   4   71593    5012   1
   7 -14  -1   18629    3972  -2
  -7  14   4   18629    3972   1
  -6  14   4    1858    1436   1
  -5  14   4    1667     885   1
  -4  14   4    9922    2660   1
  -3  14   4   68228    6836   1
  -2  14   4   37645    4521   1
  -1  14   4   35474    4607   1
   0 -14   4    1048    1080  -2
   0  14   4    1048    1080   1
   1  14   4   12834    2802   1
   2  14   4    4412    1871   1
   3  14   4    5755    1312   1
   4  14   4   38397    4307   1
   5  14   4    1007     744   1
  -6  15   4   23370    4486   1
  -5  15   4    7011    2555   1
  -4  15   4    1346     999   1
  -3  15   4   47027    6100   1
  -2  15   4   37205    7385   1
  -1  15   4    9469    2325   1
   0 -15   4   91631    7985  -2
   0  15   4   91631    7985   1
   1  15   4    4051    2039   1
   2  15   4   97492    8418   1
   3  15   4   34919    5125   1
   4  15   4    6705    3071   1
  -4  16   4   10342    6814   1
  -3  16   4   12818    4844   1
  -2  16   4   19332    5499   1
  -1  16   4   14643    3083   1
   0 -16   4    2517    1077  -2
   0  16   4    2517    1077   1
   1  16   4   40071    5480   1
   2  16   4   10187    2799   1
 -12   1   5   16443    3343   1
 -11   1   5   47264    5758   1
  10  -1  -2   17422    3156  -2
 -10   1   5   17422    3156   1
  -9   1   5  309258    9344   1
  -8   1   5   15130    2118   1
   7  -1   0  454514   10165  -2
  -7   1   5  454514   10165   1
  -6   1   5 1587565   46351   1
  -5   1   5   91047    5253   1
  -4   1   5 1385002   12899   1
  -3   1   5 1960801   15120   1
  -2   1   5   96392    3343   1
  -1   1   5  260827    5511   1
   0  -1   5  220320    4079  -2
   0   1   5  220320    4079   1
   1   1   5  888698   29215   1
   2   1   5 1053886   11328   1
   3   1   5  429656   27684   1
   4   1   5  101152    4749   1
   5   1   5  132249    6820   1
   6   1   5   16667   16017   1
  -7  -1  10    2954     806  -2
   7   1   5    2954     806   1
   8   1   5    6495    1558   1
   9   1   5   26936    4315   1
 -10  -1  12    4313    2059  -2
  10   1   5    4313    2059   1
 -12   2   5    8161    2344   1
 -11   2   5   27337    4352   1
  10  -2  -2    2027     807  -2
 -10   2   5    2027     807   1
  -9   2   5   28576    2926   1
  -8   2   5    1892     671   1
   7  -2   0  233970    7520  -2
  -7   2   5  233970    7520   1
  -6   2   5    7338    1264   1
  -5   2   5  334628    8035   1
  -4   2   5  271645    6368   1
  -3   2   5  108247    3764   1
  -2   2   5   28755    1598   1
  -1   2   5   63177   20964   1
   0  -2   5  106179    3027  -2
   0   2   5  106179    3027   1
   1   2   5  494823    6638   1
   2   2   5  431157    7249   1
   3   2   5  532360    9977   1
   4   2   5   35060    1701   1
   5   2   5    8470    1044   1
   6   2   5    8299    2023   1
   8   2   5    2744    1429   1
   9   2   5    3918    1423   1
 -10  -2  12   28357    8800  -2
  10   2   5   28357    8800   1
 -12   3   5  105175    8488   1
 -11   3   5   28472    5563   1
  10  -3  -2  134158    7898  -2
 -10   3   5  134158    7898   1
  -9   3   5    3489    1070   1
  -8   3   5   30101    3455   1
   7  -3   0  356543   11165  -2
  -7   3   5  356543   11165   1
  -6   3   5    1348    1114   1
  -5   3   5  154714    5608   1
  -4   3   5   59367    3972   1
  -3   3   5   36423    2716   1
  -2   3   5   95404    3008   1
  -1   3   5   71158    6215   1
   0  -3   5  178798    3993  -2
   0   3   5  178798    3993   1
   1   3   5  618620    7919   1
   2   3   5  537439    7388   1
   3   3   5  802341   12306   1
   4   3   5  177477    4188   1
   5   3   5   35177    2244   1
   6   3   5  456920   11774   1
  -7  -3  10   65498    4382  -2
   7   3   5   65498    4382   1
   8   3   5  113665    6919   1
   9   3   5  133211    8027   1
 -10  -3  12    3698    1512  -2
  10   3   5    3698    1512   1
 -12   4   5   25755    5569   1
 -11   4   5    6299    1817   1
  10  -4  -2    5830    1781  -2
 -10   4   5    5830    1781   1
  -9   4   5     180     627   1
  -8   4   5    5098    1799   1
  -6   4   5    2630     898   1
  -5   4   5  225749    8236   1
  -4   4   5    4400    1163   1
  -3   4   5   41961   20296   1
  -2   4   5    2234     436   1
  -1   4   5  293599   17579   1
   0  -4   5  155004    3860  -2
   0   4   5  155004    3860   1
   1   4   5  429661    6991   1
   2   4   5  409366    7051   1
   3   4   5   83347    3375   1
   4   4   5  342895   11048   1
   5   4   5   22176    1641   1
   6   4   5     830     586   1
  -7  -4  10   52590    4527  -2
   7   4   5   52590    4527   1
   8   4   5   20700    2981   1
   9   4   5   25087    3270   1
 -10  -4  12   31117    5130  -2
  10   4   5   31117    5130   1
 -11   5   5    6007    1885   1
  10  -5  -2  102361    7148  -2
 -10   5   5  102361    7148   1
  -9   5   5   56190    4982   1
  -8   5   5  156425    8108   1
  -6   5   5    1245     687   1
  -5   5   5   20589    1388   1
  -4   5   5   41430    4487   1
  -3   5   5   67545   16592   1
  -2   5   5  123024    3674   1
  -1   5   5   34306    1899   1
   0  -5   5  164356    4118  -2
   0   5   5  164356    4118   1
   1   5   5    4965    8570   1
   2   5   5   14843    1301   1
   3   5   5  875743   22361   1
   4   5   5  126806    3671   1
   5   5   5  213905    5519   1
   6   5   5  229344    8390   1
  -7  -5  10    2773    1118  -2
   7   5   5    2773    1118   1
   8   5   5  192490    9138   1
   9   5   5  113556    7528   1
 -11   6   5  108375   11555   1
  10  -6  -2   50422    5047  -2
 -10   6   5   50422    5047   1
  -9   6   5   43335    4424   1
  -8   6   5   31356    3654   1
   7  -6   0   13390    1905  -2
  -7   6   5   13390    1905   1
  -6   6   5  135704    5850   1
  -5   6   5  165737    3508   1
  -4   6   5   21878    2323   1
  -3   6   5  111962   20560   1
  -2   6   5   38645    2142   1
  -1   6   5  147469    4920   1
   0  -6   5  458131    8101  -2
   0   6   5  458131    8101   1
   1   6   5  101061    5678   1
   2   6   5  472153    7550   1
   3   6   5  137074    4285   1
   4   6   5  227274    6036   1
   5   6   5  274856    5996   1
   6   6   5   32507    4149   1
  -7  -6  10  224749   11703  -2
   7   6   5  224749   11703   1
   8   6   5   24995    3461   1
   9   6   5   35473    4154   1
 -11   7   5    5527    3237   1
  10  -7  -2    9748    3136  -2
 -10   7   5    9748    3136   1
  -9   7   5    9283    1781   1
  -8   7   5   42970    3648   1
   7  -7   0   25773    2666  -2
  -7   7   5   25773    2666   1
  -6   7   5   60188    3939   1
  -5   7   5   62511    3391   1
  -4   7   5   15585    3147   1
  -3   7   5  679740   24436   1
  -2   7   5     569     315   1
  -1   7   5  114564    4573   1
   0  -7   5   42355    2550  -2
   0   7   5   42355    2550   1
   1   7   5    1804     415   1
   2   7   5  156828    4162   1
   3   7   5     855     781   1
   4   7   5    3124     600   1
   5   7   5   34864    2265   1
   6   7   5       0     719   1
  -7  -7  10   51021    4511  -2
   7   7   5   51021    4511   1
   8   7   5    4560    1492   1
   9   7   5    1932     944   1
 -11   8   5   36486    9702   1
  10  -8  -2   60314    6544  -2
 -10   8   5   60314    6544   1
  -9   8   5   43662    5226   1
  -8   8   5   54211    4203   1
   7  -8   0   17551    3071  -2
  -7   8   5   17551    3071   1
  -6   8   5    4385    1827   1
  -5   8   5  232155    7186   1
  -4   8   5   58676   24230   1
  -3   8   5  133168    9390   1
  -2   8   5  155608    5952   1
  -1   8   5  311795    8159   1
  -7   0  10   19263    3538   1
 -10   0  12       0     356   1
   0  -8   5  116605    4398  -2
   0   8   5  116605    4398   1
   1   8   5  124771    3590   1
   2   8   5   22473    2236   1
   3   8   5    1017     412   1
   4   8   5   90468    4200   1
   5   8   5     445     258   1
   6   8   5   43349    4891   1
  -7  -8  10   93795    6122  -2
   7   8   5   93795    6122   1
   8   8   5    1825    1110   1
   9   8   5   14785    2659   1
  10  -9  -2   30857    4791  -2
 -10   9   5   30857    4791   1
  -9   9   5     561    1392   1
  -8   9   5     158    1856   1
   7  -9   0   22304    3580  -2
  -7   9   5   22304    3580   1
  -6   9   5   26553    3877   1
  -5   9   5   26650    3792   1
  -4   9   5    2030     810   1
  -3   9   5   46206    3338   1
  -2   9   5  134436    5813   1
  -1   9   5  136004    5504   1
   0  -9   5   29579    2027  -2
   0   9   5   29579    2027   1
   1   9   5   10523    2109   1
   2   9   5   22064    1937   1
   3   9   5   74131    3740   1
   4   9   5    2946     768   1
   5   9   5     421     379   1
   6   9   5     311     428   1
  -7  -9  10     758     521  -2
   7   9   5     758     521   1
   8   9   5    5094    1909   1
  10 -10  -2   42549    5678  -2
 -10  10   5   42549    5678   1
  -9  10   5   23630    4243   1
  -8  10   5   55975    6241   1
   7 -10   0   99280    7911  -2
  -7  10   5   99280    7911   1
  -6  10   5   47537    5402   1
  -5  10   5  295838   13041   1
  -4  10   5  161354   11926   1
  -3  10   5  318438   10641   1
  -2  10   5 1054853   36346   1
  -1  10   5    8019    1324   1
   0 -10   5  833236   18666  -2
   0  10   5  833236   18666   1
   1  10   5  837723   14177   1
   2  10   5   20094    1913   1
   3  10   5  195859    6222   1
   4  10   5   49367    4038   1
   5  10   5     402     640   1
   6  10   5   63446    5087   1
  -7 -10  10    9511    2631  -2
   7  10   5    9511    2631   1
   8  10   5       0     587   1
  -9  11   5   55026    6482   1
  -8  11   5   18909    3685   1
   7 -11   0   66018    6780  -2
  -7  11   5   66018    6780   1
  -6  11   5   22780    3788   1
  -5  11   5   18905    3376   1
  -4  11   5  163796   18326   1
  -3  11   5   20295    2432   1
  -2  11   5   89592    6107   1
  -1  11   5  461968    8885   1
   0 -11   5   26176    3377  -2
   0  11   5   26176    3377   1
   1  11   5   31864    3740   1
   2  11   5      77     253   1
   3  11   5    1042     521   1
   4  11   5   44290    4029   1
   5  11   5     379     348   1
   6  11   5   43146    4303   1
  -7 -11  10    1272     604  -2
   7  11   5    1272     604   1
  -8  12   5   52206    6474   1
   7 -12   0    7991    2663  -2
  -7  12   5    7991    2663   1
  -6  12   5   63873    6665   1
  -5  12   5   64537    6552   1
  -4  12   5   29128   15952   1
  -3  12   5   12679    5511   1
  -2  12   5   78645    5152   1
  -1  12   5     934     367   1
   0 -12   5   25744    2836  -2
   0  12   5   25744    2836   1
   1  12   5    8177    1842   1
   2  12   5     229     493   1
   3  12   5   30206    3531   1
   4  12   5   72786    4623   1
   5  12   5   24006    2656   1
   6  12   5    2508     663   1
  -8  13   5    5764    2210   1
   7 -13   0   32831    4999  -2
  -7  13   5   32831    4999   1
  -6  13   5   36048    5233   1
  -5  13   5    6961    2165   1
  -4  13   5   24739    8992   1
  -3  13   5  100797    8435   1
  -2  13   5    2328     933   1
  -1  13   5   13497    2811   1
   0 -13   5    2283     826  -2
   0  13   5    2283     826   1
   1  13   5   44129    3961   1
   2  13   5    1058     672   1
   3  13   5    7092    1701   1
   4  13   5   16114    2599   1
   5  13   5    4859    1348   1
   6  13   5    5294    1580   1
   7 -14   0    3075    1444  -2
  -7  14   5    3075    1444   1
  -6  14   5   29760    4771   1
  -5  14   5   28049    4803   1
  -4  14   5     425    2906   1
  -3  14   5   25151    5410   1
  -2  14   5     718     751   1
  -1  14   5   12743    2855   1
   0 -14   5    8369    2289  -2
   0  14   5    8369    2289   1
   1  14   5   32370    4623   1
   2  14   5   54320    4652   1
   3  14   5    7202    2015   1
   4  14   5   45372    4690   1
   5  14   5   63993    5646   1
  -5  15   5       0     907   1
  -4  15   5    5525    2086   1
  -3  15   5    2395    1467   1
  -2  15   5    3655    2716   1
  -1  15   5   11142    2787   1
   0 -15   5    5133    1809  -2
   0  15   5    5133    1809   1
   1  15   5    6106    1707   1
   2  15   5    8181    2321   1
   3  15   5   48685    6185   1
  -2  16   5   33295    8044   1
  -1  16   5    2102    1397   1
   0 -16   5   16255    3575  -2
   0  16   5   16255    3575   1
   1  16   5   29424    4825   1
 -12   0   6   93396   11570   1
 -11   0   6    2997    1466   1
 -10   0   6    4143    1756   1
  -9   0   6    5633    2481   1
  -8   0   6   58502    8253   1
  -7   0   6    3474    1907   1
  -6   0   6  305566    8651   1
  -5   0   6  220328    5186   1
  -2   0   6   74992    5912   1
  -1   0   6  227524    9946   1
   0   0   6   32573    3891  -2
   0   0   6   32573    3891   1
   1   0   6 2001080   32329   1
   2   0   6  341597    9853   1
   3   0   6  181799    7675   1
   5   0   6   10726    2726   1
   6   0   6  100610    9512   1
   7   0   6   19354    4231   1
   8   0   6    2471    1478   1
   9   0   6   65198    6710   1
  10   0   6   13665    4717   1
 -12   1   6   11655    2595   1
 -11   1   6   10334    2760   1
  10  -1  -1    3109    1455  -2
 -10   1   6    3109    1455   1
  -9   1   6   23980    3499   1
  -8   1   6   28395    3770   1
  -6   1   6  189456    5273   1
  -5   1   6    2728     590   1
  -4   1   6     673     228   1
  -3   1   6  232478   10554   1
  -2   1   6    2215     506   1
  -1   1   6   49041   10819   1
   0  -1   6   33453    1909  -2
   0   1   6   33453    1909   1
   1   1   6   20033    1354   1
   2   1   6 1058168   12273   1
   3   1   6  130754    4735   1
   4   1   6   21256    2986   1
   5   1   6    5617    1276   1
   6   1   6    4461    1398   1
  -7  -1  11   16857    2463  -2
   7   1   6   16857    2463   1
   8   1   6    4913    1031   1
   9   1   6    7318    1825   1
 -10  -1  13    3276    1624  -2
  10   1   6    3276    1624   1
 -12   2   6   16153    3313   1
 -11   2   6  145450    9725   1
  10  -2  -1    2003     750  -2
 -10   2   6    2003     750   1
  -9   2   6   92320    5342   1
  -8   2   6    4364    1014   1
   7  -2   1   57943    4905  -2
  -7   2   6   57943    4905   1
  -6   2   6  156943    7649   1
  -5   2   6   70856    3378   1
  -4   2   6   56768    2943   1
  -3   2   6  137222   34794   1
  -2   2   6  309004    6547   1
  -1   2   6   76060    4948   1
   0  -2   6   69605    2613  -2
   0   2   6   69605    2613   1
   1   2   6  161075    5327   1
   2   2   6  570188    8982   1
   4   2   6  155654    6034   1
   5   2   6  132252    7106   1
   6   2   6    3747    3049   1
  -7  -2  11  103604    6081  -2
   7   2   6  103604    6081   1
   8   2   6   61179    4370   1
   9   2   6    9618    2252   1
 -12   3   6     913    1068   1
 -11   3   6   22962    7480   1
  10  -3  -1   94080    5930  -2
 -10   3   6   94080    5930   1
  -9   3   6    3370    1025   1
  -8   3   6   61253    4251   1
   7  -3   1   29330    2756  -2
  -7   3   6   29330    2756   1
  -6   3   6  170547    8014   1
  -5   3   6  398404    9093   1
  -4   3   6  170765   12785   1
  -3   3   6  131277    5700   1
  -2   3   6   50784    2334   1
  -1   3   6   23745    6787   1
   0  -3   6 1666975   25777  -2
   0   3   6 1666975   25777   1
   1   3   6   51724    2440   1
   2   3   6  621429    8521   1
   3   3   6  448649    9636   1
   4   3   6     617     476   1
   5   3   6  124960    5613   1
   6   3   6   16268    3533   1
  -7  -3  11     442     362  -2
   7   3   6     442     362   1
   8   3   6   14554    2117   1
   9   3   6     536     396   1
 -12   4   6   20965    3743   1
 -11   4   6  246052    9904   1
  10  -4  -1   40067    3821  -2
 -10   4   6   40067    3821   1
  -9   4   6  124561    6462   1
  -8   4   6  242046    8690   1
   7  -4   1   61314    4127  -2
  -7   4   6   61314    4127   1
  -6   4   6  567559   17756   1
  -5   4   6  401193   11734   1
  -4   4   6   75286    3792   1
  -3   4   6  838285   14133   1
  -2   4   6   52157    2426   1
  -1   4   6    7206    2720   1
   0  -4   6   50033    2834  -2
   0   4   6   50033    2834   1
   1   4   6    1967     500   1
   2   4   6       0     327   1
   3   4   6  140270    5347   1
   4   4   6   15493    2102   1
   5   4   6   96099    4930   1
   6   4   6   31502    3756   1
  -7  -4  11   52214    4341  -2
   7   4   6   52214    4341   1
   8   4   6  188514    9142   1
   9   4   6    2301    1633   1
 -11   5   6   44038    4926   1
  10  -5  -1  116796    7807  -2
 -10   5   6  116796    7807   1
  -9   5   6  126556    7767   1
  -8   5   6    1440    1285   1
   7  -5   1  562333   15073  -2
  -7   5   6  562333   15073   1
  -6   5   6  590259   14249   1
  -5   5   6  128382    4282   1
  -4   5   6  478581   14493   1
  -3   5   6   85846    6677   1
  -2   5   6   96965    3427   1
  -1   5   6  128368    3970   1
   0  -5   6   25648    1759  -2
   0   5   6   25648    1759   1
   1   5   6  102064    4289   1
   2   5   6     364     188   1
   4   5   6   11818    2201   1
   5   5   6       0     435   1
   6   5   6    9881    1854   1
  -7  -5  11   45986    4097  -2
   7   5   6   45986    4097   1
   8   5   6       0     853   1
   9   5   6   42018    4653   1
 -11   6   6   15461    2915   1
  10  -6  -1   94412    7033  -2
 -10   6   6   94412    7033   1
  -9   6   6    2333     860   1
  -8   6   6   18276    2781   1
  -6   6   6     448     756   1
  -5   6   6   35469    2228   1
  -4   6   6  141162   45028   1
  -3   6   6   13938    6254   1
  -2   6   6  605021    9007   1
  -1   6   6    7312     919   1
  10   0   0   30695    6279   1
   4   0   4    2069    1327   1
   0  -6   6    1001     357  -2
   0   6   6    1001     357   1
   1   6   6  294835    8057   1
   2   6   6   67434    3046   1
   3   6   6   19118    1970   1
   4   6   6   96018    4760   1
   5   6   6  105939    5119   1
   6   6   6   34491    3266   1
  -7  -6  11   54165    5851  -2
   7   6   6   54165    5851   1
   8   6   6   14308    2529   1
   9   6   6       0     980   1
 -11   7   6    5933    3781   1
  10  -7  -1   57836    4742  -2
 -10   7   6   57836    4742   1
  -9   7   6  240289    9291   1
  -8   7   6   32651    3317   1
   7  -7   1  237245    8664  -2
  -7   7   6  237245    8664   1
  -6   7   6   74502    5971   1
  -5   7   6   23659    3211   1
  -4   7   6  215338    7489   1
  -3   7   6  158293   18620   1
  -2   7   6    1329     972   1
  -1   7   6   27717    2285   1
   0  -7   6    2652     717  -2
   0   7   6    2652     717   1
   1   7   6    1422     297   1
   2   7   6   12686    1268   1
   3   7   6  137830   21344   1
   4   7   6  102343    4212   1
   5   7   6    4036     931   1
   6   7   6   46248    3911   1
  -7  -7  11   63331    5111  -2
   7   7   6   63331    5111   1
   8   7   6   15654    2828   1
 -11   8   6    5566    1939   1
  10  -8  -1    3738    1912  -2
 -10   8   6    3738    1912   1
  -9   8   6    6916    1637   1
  -8   8   6       0     485   1
   7  -8   1   49092    5202  -2
  -7   8   6   49092    5202   1
  -6   8   6    1313     949   1
  -5   8   6   21655    3237   1
  -4   8   6  238255    9326   1
  -3   8   6  118385    5811   1
  -2   8   6  178213    6457   1
  -1   8   6  159646    5730   1
   0  -8   6   47167    2871  -2
   0   8   6   47167    2871   1
   1   8   6   36098    2304   1
   2   8   6    6668    1028   1
   3   8   6   32352    2952   1
   4   8   6   30797    2729   1
   5   8   6    4017     853   1
   6   8   6   58812    4495   1
  -7  -8  11   11513    2322  -2
   7   8   6   11513    2322   1
   8   8   6   24658    3424   1
  10  -9  -1    5003    2434  -2
 -10   9   6    5003    2434   1
  -9   9   6   17916    3510   1
  -8   9   6    2485    1577   1
   7  -9   1   64951    6276  -2
  -7   9   6   64951    6276   1
  -6   9   6  103837    7635   1
  -5   9   6   58800    5625   1
  -4   9   6  112341    7670   1
  -3   9   6  526093   14391   1
  -2   9   6   81731    4564   1
  -1   9   6  178091    6362   1
   0  -9   6  784381   10885  -2
   0   9   6  784381   10885   1
   1   9   6    2037    1570   1
   2   9   6  225628    7862   1
   3   9   6   70485    4570   1
   4   9   6    1521    1062   1
   5   9   6  163345    6321   1
   6   9   6   91245    6273   1
  -7  -9  11   23576    3210  -2
   7   9   6   23576    3210   1
   8   9   6   34480    5467   1
  10 -10  -1   11238    3371  -2
 -10  10   6   11238    3371   1
  -9  10   6    1147    1162   1
  -8  10   6    5207    1831   1
   7 -10   1   16971    3205  -2
  -7  10   6   16971    3205   1
  -6  10   6     174    1674   1
  -5  10   6   25172    3783   1
  -4  10   6    6584    2589   1
  -3  10   6   10977    2672   1
  -2  10   6   36668    3144   1
  -1  10   6   37429    3145   1
   0 -10   6    3530    1279  -2
   0  10   6    3530    1279   1
   1  10   6    8651    3318   1
   2  10   6    2544     706   1
   3  10   6     142     297   1
   4  10   6   20199    4331   1
   5  10   6   15043    2353   1
   6  10   6    9629    1983   1
  -7 -10  11   43310    5667  -2
   7  10   6   43310    5667   1
  -9  11   6     564     813   1
  -8  11   6       0     681   1
   7 -11   1    6652    2009  -2
  -7  11   6    6652    2009   1
  -6  11   6   76880    7269   1
  -5  11   6    8559    2073   1
  -4  11   6    6610    4930   1
  -3  11   6  165554    6053   1
  -2  11   6   61180    4291   1
  -1  11   6  153750    6951   1
   0 -11   6  182842    9445  -2
   0  11   6  182842    9445   1
   1  11   6    3959    1658   1
   2  11   6  202749    6535   1
   3  11   6  256881    7676   1
   4  11   6   10371    2559   1
   5  11   6   67780    5197   1
   6  11   6   81762    6146   1
  -7 -11  11   10418    2855  -2
   7  11   6   10418    2855   1
  -8  12   6   11659    3202   1
   7 -12   1   11439    2994  -2
  -7  12   6   11439    2994   1
  -6  12   6  107422   13982   1
  -5  12   6   17809    3371   1
  -4  12   6  108122   14954   1
  -3  12   6   13007    1815   1
  -2  12   6   25597    2975   1
  -1  12   6  148223    6038   1
   0 -12   6      14     420  -2
   0  12   6      14     420   1
   1  12   6   56953    5649   1
   2  12   6   22623    2622   1
   3  12   6   14459    3088   1
   4  12   6   99083    6314   1
   5  12   6    5348    1465   1
   6  12   6   50856    4823   1
   7 -13   1  100714    9070  -2
  -7  13   6  100714    9070   1
  -6  13   6   12472    2971   1
  -5  13   6   12769    3058   1
  -4  13   6   43702    5651   1
  -3  13   6   79810   13659   1
  -2  13   6    2802     967   1
  -1  13   6    1416     727   1
   0 -13   6   10070    1933  -2
   0  13   6   10070    1933   1
   1  13   6     361     663   1
   2  13   6    1627     523   1
   3  13   6   41950    7836   1
   4  13   6   91291    6517   1
   5  13   6     439     309   1
  -6  14   6    4205    2111   1
  -5  14   6   29029    4816   1
  -4  14   6    9578    2701   1
  -3  14   6     919    1630   1
  -2  14   6   39002    3996   1
  -1  14   6    4247    1294   1
   0 -14   6    4457    1881  -2
   0  14   6    4457    1881   1
   1  14   6   10121    2027   1
   2  14   6    3447    1187   1
   3  14   6     714     603   1
   4  14   6    4839    1922   1
  -5  15   6       0     856   1
  -4  15   6    4678    3804   1
  -3  15   6   11298    3315   1
  -2  15   6    3180    1655   1
  -1  15   6     235     831   1
   0 -15   6    2879    1458  -2
   0  15   6    2879    1458   1
   1  15   6    6646    2625   1
   2  15   6   11368    2947   1
  -2  16   6    3151    2150   1
  -1  16   6    1126     765   1
   0 -16   6   12409    3122  -2
   0  16   6   12409    3122   1
 -12   1   7   41785    5428   1
 -11   1   7    4130    3054   1
  10  -1   0   59487    5928  -2
 -10   1   7   59487    5928   1
  -9   1   7   45126    4917   1
  -8   1   7   67116    5784   1
   7  -1   2   41208    4188  -2
  -7   1   7   41208    4188   1
  -6   1   7  208057    5663   1
  -5   1   7  246035    6252   1
  -4   1   7   84937    3650   1
  -3   1   7  717243   10794   1
  -2   1   7    2947     714   1
  -1   1   7    4393    1149   1
   0  -1   7  324459    6460  -2
   0   1   7  324459    6460   1
   1   1   7  170897    4193   1
   2   1   7  387432    7977   1
   3   1   7  958809   13309   1
   4   1   7  100613    5121   1
   5   1   7   95611    6270   1
   6   1   7   52229    4947   1
  -7  -1  12   20854    3416  -2
   7   1   7   20854    3416   1
   8   1   7   60518    4475   1
   9   1   7   61336    4844   1
 -12   2   7   65689    6907   1
 -11   2   7   20890    3868   1
  10  -2   0  131439    8917  -2
 -10   2   7  131439    8917   1
  -9   2   7   59330    5712   1
  -8   2   7   40570    4810   1
   7  -2   2  160101    5607  -2
  -7   2   7  160101    5607   1
  -6   2   7   17630    1828   1
  -5   2   7   54246    3082   1
  -4   2   7  196313   26021   1
  -3   2   7  264104    6902   1
  -2   2   7   47182    2748   1
  -1   2   7  322768    6083   1
   0  -2   7  139359    3967  -2
   0   2   7  139359    3967   1
   1   2   7  192718    5125   1
   2   2   7  965279   12576   1
   3   2   7  186558    6071   1
   4   2   7  101488    5432   1
   5   2   7  141617    6325   1
   6   2   7    4798    1997   1
  -7  -2  12  100166    7345  -2
   7   2   7  100166    7345   1
   8   2   7   13577    2084   1
   9   2   7   30119    3909   1
 -12   3   7   26666    4361   1
 -11   3   7  113247    8809   1
  10  -3   0   66077    6358  -2
 -10   3   7   66077    6358   1
  -9   3   7  270048   12266   1
  -8   3   7   14646    2846   1
   7  -3   2   87176    4472  -2
  -7   3   7   87176    4472   1
  -6   3   7 1354154   55724   1
  -5   3   7   28855    2383   1
  -4   3   7  895025   22805   1
  -3   3   7  689547   35788   1
  -2   3   7   35118    2040   1
  -1   3   7  138800    4073   1
   0  -3   7  112048    3757  -2
   0   3   7  112048    3757   1
   1   3   7  178399    4722   1
   2   3   7  143545    4810   1
   4   3   7    7144    2045   1
   5   3   7   22118    2431   1
   6   3   7    8475    2923   1
  -7  -3  12   71008    5261  -2
   7   3   7   71008    5261   1
   8   3   7    2980     891   1
   9   3   7   13482    2707   1
 -12   4   7   14846    3294   1
 -11   4   7   46005    5503   1
  10  -4   0   12070    2332  -2
 -10   4   7   12070    2332   1
  -9   4   7   13089    2079   1
  -8   4   7  105032    7275   1
   7  -4   2   50784    4743  -2
  -7   4   7   50784    4743   1
  -6   4   7    4734    1261   1
  -5   4   7     359     462   1
  -4   4   7  198822   24453   1
  -3   4   7   50964    4700   1
  -2   4   7    3979     692   1
  -1   4   7   28051    1864   1
   0  -4   7   57892    2811  -2
   0   4   7   57892    2811   1
   1   4   7  239555   10196   1
   2   4   7    1573     308   1
   3   4   7     363     298   1
   4   4   7  130860    5752   1
   5   4   7   14870    1978   1
   6   4   7    1824    1097   1
   8   4   7   12388    2046   1
   9   4   7    1096     920   1
 -11   5   7   16035    2508   1
  10  -5   0    9548    2109  -2
 -10   5   7    9548    2109   1
  -9   5   7   86105    5617   1
  -8   5   7   92388    5591   1
   7  -5   2  319011   12203  -2
  -7   5   7  319011   12203   1
  -6   5   7   84904    5890   1
  -5   5   7   12779    1342   1
  -4   5   7  546275    8953   1
  -3   5   7  999962   33076   1
  -2   5   7    2151     444   1
  -1   5   7  224717    5546   1
   0  -5   7  204723    6359  -2
   0   5   7  204723    6359   1
  -7   0  12    8798    3049   1
   1   5   7   30485    2274   1
   2   5   7  218346    5947   1
   4   5   7   58985    4004   1
   5   5   7     273     519   1
   6   5   7   20191    3518   1
  -7  -5  12   10519    1983  -2
   7   5   7   10519    1983   1
   8   5   7    3944    1700   1
 -11   6   7   39127    5430   1
  10  -6   0  192465    8906  -2
 -10   6   7  192465    8906   1
  -9   6   7    1085     922   1
  -8   6   7   76292    5210   1
   7  -6   2   73366    4218  -2
  -7   6   7   73366    4218   1
  -6   6   7   54546    3032   1
  -5   6   7  395771   10363   1
  -4   6   7   46582    9376   1
  -3   6   7   47148    4381   1
  -2   6   7  251274    6108   1
  -1   6   7   92885    3627   1
   0  -6   7  287564    7976  -2
   0   6   7  287564    7976   1
   1   6   7    3739    2394   1
   2   6   7   10164    1222   1
   3   6   7   19684    2228   1
   4   6   7   11149    1980   1
   5   6   7    3126     852   1
   6   6   7     976     597   1
  -7  -6  12   22609    3949  -2
   7   6   7   22609    3949   1
   8   6   7   16250    2870   1
 -11   7   7     342     781   1
  10  -7   0   40676    3731  -2
 -10   7   7   40676    3731   1
  -9   7   7    3031     918   1
  -8   7   7   70601    4451   1
   7  -7   2   12276    1770  -2
  -7   7   7   12276    1770   1
  -6   7   7    2180    1098   1
  -5   7   7   25983    2734   1
  -4   7   7   46102    2670   1
  -3   7   7   23023    1874   1
  -2   7   7  232183    6033   1
  -1   7   7       0     171   1
   0  -7   7     957     586  -2
   0   7   7     957     586   1
   1   7   7   77122    4470   1
   2   7   7     562     288   1
   3   7   7  166978    5397   1
   4   7   7   37048    2674   1
   5   7   7   24185    3336   1
   6   7   7   62997    4821   1
  -7  -7  12    5312    1784  -2
   7   7   7    5312    1784   1
   8   7   7   25225    3626   1
  10  -8   0    4278    1297  -2
 -10   8   7    4278    1297   1
  -9   8   7   14208    2331   1
  -8   8   7   48710    4569   1
   7  -8   2   29736    3405  -2
  -7   8   7   29736    3405   1
  -6   8   7  121612    6653   1
  -5   8   7   13248    2442   1
  -4   8   7  189407   11520   1
  -3   8   7    3427     968   1
  -2   8   7  246553    7745   1
  -1   8   7  221141    6987   1
   0  -8   7   37319    2731  -2
   0   8   7   37319    2731   1
   1   8   7  171439    6828   1
   2   8   7   52976    3880   1
   3   8   7   12892    3756   1
   4   8   7   64802    4674   1
   5   8   7   79930    4544   1
   6   8   7    7366    1659   1
  -7  -8  12   86078    7866  -2
   7   8   7   86078    7866   1
   8   8   7   26505    3816   1
  10  -9   0   13959    3328  -2
 -10   9   7   13959    3328   1
  -9   9   7    1143     437   1
  -8   9   7   16682    3333   1
   7  -9   2   30653    3502  -2
  -7   9   7   30653    3502   1
  -6   9   7   37392    3799   1
  -5   9   7     521     550   1
  -4   9   7  204603    8084   1
  -3   9   7   48095    3885   1
  -2   9   7    8884    1381   1
  -1   9   7  169521    6388   1
   0  -9   7       0     777  -2
   0   9   7       0     777   1
   1   9   7    3696    1006   1
   2   9   7     504     588   1
   3   9   7    1470     471   1
   4   9   7   49208    3466   1
   5   9   7   11467    1708   1
   6   9   7   14623    3029   1
  -7  -9  12    8795    2228  -2
   7   9   7    8795    2228   1
  -9  10   7   26461    4398   1
  -8  10   7    3750    1796   1
   7 -10   2   10687    2658  -2
  -7  10   7   10687    2658   1
  -6  10   7     732    1050   1
  -5  10   7    9282    2221   1
  -4  10   7   40342    3715   1
  -3  10   7  144031   10691   1
  -2  10   7   66953    4314   1
  -1  10   7  338495   13214   1
   0 -10   7   44218    3720  -2
   0  10   7   44218    3720   1
   1  10   7  102138    5555   1
   2  10   7  118266    6134   1
   3  10   7    6130    1395   1
   4  10   7  229137    7657   1
   5  10   7  162661    8292   1
   6  10   7   11567    3143   1
  -7 -10  12  134994   10210  -2
   7  10   7  134994   10210   1
  -9  11   7   16553    3783   1
  -8  11   7    2875    1446   1
   7 -11   2   25059    4195  -2
  -7  11   7   25059    4195   1
  -6  11   7   25354    3323   1
  -5  11   7   41035    4755   1
  -4  11   7  100105    6033   1
  -3  11   7     376     655   1
  -2  11   7   12032    1830   1
  -1  11   7   91593    7162   1
   0 -11   7       0     909  -2
   0  11   7       0     909   1
   1  11   7   17190    2308   1
   2  11   7   21716    2233   1
   3  11   7   21543    2251   1
   4  11   7    2408    1027   1
   5  11   7   54608    4818   1
   6  11   7   27750    3631   1
  -8  12   7   53481    6775   1
   7 -12   2   33556    5150  -2
  -7  12   7   33556    5150   1
  -6  12   7   18177    2925   1
  -5  12   7  129414    8915   1
  -4  12   7   70440    5275   1
  -3  12   7   47023    4112   1
  -2  12   7  178662   10648   1
  -1  12   7   62156    4673   1
   0 -12   7   47828    5094  -2
   0  12   7   47828    5094   1
   1  12   7  172877    7675   1
   2  12   7   50506    4124   1
   3  12   7    6395    2474   1
   4  12   7   16463    2649   1
   5  12   7   19235    2871   1
   7 -13   2    6305    2372  -2
  -7  13   7    6305    2372   1
  -6  13   7     468    1073   1
  -5  13   7    4094     965   1
  -4  13   7       0     372   1
  -3  13   7     791    1667   1
  -2  13   7   11698    1772   1
  -1  13   7      40     469   1
   0 -13   7   36388    4771  -2
   0  13   7   36388    4771   1
   1  13   7   10594    1924   1
   2  13   7    3726    1559   1
   3  13   7   21498    3672   1
   4  13   7    3948    1758   1
  -6  14   7     546    1278   1
  -5  14   7   90400    6689   1
  -4  14   7   57600    6848   1
  -3  14   7   22068    4052   1
  -2  14   7   97890    6463   1
  -1  14   7    5414    1843   1
   0 -14   7   22218    3047  -2
   0  14   7   22218    3047   1
   1  14   7   19382    2852   1
   2  14   7    3164    1319   1
   3  14   7   14808    2695   1
  -4  15   7   26486    4794   1
  -3  15   7   21580    4450   1
  -2  15   7    5771    3118   1
  -1  15   7   23602    4006   1
   0 -15   7   10022    2686  -2
   0  15   7   10022    2686   1
   1  15   7    4949    2196   1
 -12   0   8    1449     965   1
 -11   0   8  554536   27934   1
 -10   0   8   53181    7977   1
  -9   0   8  108074   11093   1
  -8   0   8   18256    4384   1
  -7   0   8  146525   11581   1
  -6   0   8  210690   13349   1
  -5   0   8   69493    7285   1
  -3   0   8   37936    6476   1
  -2   0   8     744     744   1
  -1   0   8   30171    4304   1
   0   0   8  479019   17845  -2
   0   0   8  479019   17845   1
   1   0   8    3521    1523   1
   2   0   8  333443   11105   1
   3   0   8   55459    4758   1
   5   0   8   25559    4777   1
   6   0   8    5083    2585   1
   7   0   8   92748   10421   1
   8   0   8  208048   12200   1
 -12   1   8    5504    2043   1
 -11   1   8    7389    2438   1
  10  -1   1   45819    5538  -2
 -10   1   8   45819    5538   1
  -9   1   8   58197    5691   1
  -8   1   8   40828    4703   1
   7  -1   3   46987    4696  -2
  -7   1   8   46987    4696   1
  -6   1   8   13755    1462   1
  -5   1   8   17610    1769   1
  -4   1   8   54956    3229   1
  -3   1   8  103318    4418   1
  -2   1   8   21989    2568   1
  -1   1   8   96666    5513   1
   0  -1   8    4988     837  -2
   0   1   8    4988     837   1
   1   1   8    1723     373   1
   2   1   8  214136    6302   1
   4   1   8   12023    1741   1
   5   1   8     380     259   1
   6   1   8    7897    2158   1
  -7  -1  13   20350    3370  -2
   7   1   8   20350    3370   1
   8   1   8    4631    1169   1
 -12   2   8   19703    3729   1
 -11   2   8   50169    5742   1
  10  -2   1   42422    5122  -2
 -10   2   8   42422    5122   1
  -9   2   8     456     594   1
  -8   2   8   64140    5722   1
  -6   2   8   16015    1863   1
  -5   2   8  231137    6805   1
  -4   2   8   34301    2568   1
  -3   2   8  224530    6374   1
  -2   2   8   74240    3753   1
  -1   2   8  302907    6356   1
   0  -2   8   84521    3677  -2
   0   2   8   84521    3677   1
   1   2   8  299436    7470   1
   2   2   8  277093    7144   1
   3   2   8   49390    3126   1
   4   2   8  178108    7476   1
   5   2   8   81145    5039   1
   6   2   8   27838    3863   1
  -7  -2  13    6039    1651  -2
   7   2   8    6039    1651   1
   8   2   8   53710    5014   1
 -12   3   8   21088    3851   1
 -11   3   8    3724    1505   1
  10  -3   1   79342    6969  -2
 -10   3   8   79342    6969   1
  -9   3   8    3305    1137   1
  -8   3   8   25487    3575   1
   7  -3   3   65609    3892  -2
  -7   3   8   65609    3892   1
  -6   3   8   11023    1616   1
  -5   3   8   62334    3631   1
  -4   3   8   30997   11129   1
  -3   3   8  118509   20828   1
  -2   3   8   30430    2045   1
  -1   3   8   25385    2153   1
   0  -3   8   89416    3545  -2
   0   3   8   89416    3545   1
   1   3   8  160065    5231   1
   2   3   8    5570    1073   1
   4   3   8  231187    8227   1
   5   3   8   17045    2293   1
   6   3   8   22985    3462   1
  -7  -3  13   43233    5031  -2
   7   3   8   43233    5031   1
   8   3   8       0     302   1
 -11   4   8    5947    2297   1
  10  -4   1   25165    3867  -2
 -10   4   8   25165    3867   1
  -9   4   8   57339    5727   1
  -8   4   8    2943    1135   1
   7  -4   3  492851   18849  -2
  -7   4   8  492851   18849   1
  -6   4   8    4075    1152   1
  -5   4   8  374517    9433   1
  -4   4   8 1259572   30330   1
  -3   4   8   76406    5310   1
  -2   4   8  832186   10989   1
  -1   4   8  667142    9765   1
   0  -4   8   62888    3053  -2
   0   4   8   62888    3053   1
   1   4   8  779025   10972   1
   2   4   8   44678    2807   1
   7   0   4    6561    2439   1
   3   4   8  212983    7556   1
   4   4   8  184011    7455   1
   5   4   8   27475    2871   1
   6   4   8   23507    3426   1
  -7  -4  13   35296    3845  -2
   7   4   8   35296    3845   1
   8   4   8       0     821   1
 -11   5   8   52099   10624   1
  10  -5   1   65625    6445  -2
 -10   5   8   65625    6445   1
  -9   5   8  112505    8055   1
  -8   5   8  196236    7722   1
  -6   5   8  186939    7065   1
  -5   5   8  660293   17160   1
  -4   5   8   52046    6979   1
  -3   5   8  793601   11172   1
  -2   5   8  148264    4774   1
  -1   5   8  240356    6039   1
   0  -5   8  603350   10031  -2
   0   5   8  603350   10031   1
   1   5   8    6743    1071   1
   2   5   8  250373    6826   1
   3   5   8  182346    6883   1
   4   5   8    7278    1722   1
   5   5   8  119984    6066   1
   6   5   8     828     871   1
   8   5   8    4392    1256   1
 -11   6   8   12216    2921   1
  10  -6   1   60584    6697  -2
 -10   6   8   60584    6697   1
  -9   6   8    6516    1929   1
  -8   6   8    3045    1500   1
   7  -6   3   11117    1616  -2
  -7   6   8   11117    1616   1
  -6   6   8   33322    2422   1
  -5   6   8   98324    4069   1
  -4   6   8  204663    8529   1
  -3   6   8   50739    2871   1
  -2   6   8   57576    3054   1
  -1   6   8  168028    5174   1
   0  -6   8   18099    1784  -2
   0   6   8   18099    1784   1
   1   6   8   31318    5175   1
   2   6   8   34824    2490   1
   3   6   8    2610     670   1
   4   6   8   45825    3573   1
   5   6   8   34166    3143   1
   6   6   8    2169    1033   1
  -7  -6  13   28673    4500  -2
   7   6   8   28673    4500   1
   8   6   8   19090    3171   1
 -11   7   8   56306    8742   1
  10  -7   1    4080    1482  -2
 -10   7   8    4080    1482   1
  -9   7   8   16047    2545   1
  -8   7   8   64743    4982   1
   7  -7   3   23317    2759  -2
  -7   7   8   23317    2759   1
  -6   7   8  107574    5931   1
  -5   7   8  114687    4436   1
  -4   7   8     413     288   1
  -3   7   8  424823    8651   1
  -2   7   8  102679    4185   1
  -1   7   8   44950    2721   1
   0  -7   8  188115    8658  -2
   0   7   8  188115    8658   1
   1   7   8   37877    3259   1
   2   7   8   59369    3284   1
   3   7   8   89910    4292   1
   4   7   8    8289    1763   1
   5   7   8   62827    5748   1
   6   7   8   25729    3247   1
  -7  -7  13    2937    1452  -2
   7   7   8    2937    1452   1
  10  -8   1   34510    3543  -2
 -10   8   8   34510    3543   1
  -9   8   8    3210    1304   1
  -8   8   8   38316    5053   1
   7  -8   3   22505    3678  -2
  -7   8   8   22505    3678   1
  -6   8   8    2666     864   1
  -5   8   8    1315     520   1
  -4   8   8   27539    4751   1
  -3   8   8   12292    1584   1
  -2   8   8     234     602   1
  -1   8   8       0     553   1
   0  -8   8   41586    4271  -2
   0   8   8   41586    4271   1
   1   8   8       0     638   1
   2   8   8    1288     425   1
   3   8   8   38687    3579   1
   4   8   8   10916    4501   1
   5   8   8   82657    6731   1
   6   8   8   10655    2053   1
  -7  -8  13   14412    3324  -2
   7   8   8   14412    3324   1
  10  -9   1   43027    4801  -2
 -10   9   8   43027    4801   1
  -9   9   8   56420    5274   1
  -8   9   8    7649    2204   1
   7  -9   3  125682    8872  -2
  -7   9   8  125682    8872   1
  -6   9   8  100163    6148   1
  -5   9   8    7097    1593   1
  -4   9   8    4302    1122   1
  -3   9   8   65482    4598   1
  -2   9   8   96344    5134   1
  -1   9   8    1052     452   1
   0  -9   8   44412    4567  -2
   0   9   8   44412    4567   1
   1   9   8   13310    2025   1
   2   9   8    4075    1063   1
   3   9   8   83243    8804   1
   4   9   8  162013    7678   1
   5   9   8       0     564   1
   6   9   8  103857    8531   1
  -9  10   8   22154    3432   1
  -8  10   8    1529    1182   1
   7 -10   3   63196    6530  -2
  -7  10   8   63196    6530   1
  -6  10   8    1421     346   1
  -5  10   8    2455     730   1
  -4  10   8   16212    2501   1
  -3  10   8    1744     921   1
  -2  10   8   35346    3195   1
  -1  10   8     644     605   1
   0 -10   8    4778    1233  -2
   0  10   8    4778    1233   1
   1  10   8   14286    2306   1
   2  10   8    4063     920   1
   3  10   8    1288     584   1
   4  10   8   11365    2989   1
   5  10   8       0     183   1
   6  10   8    1890    1092   1
  -8  11   8    2905    1640   1
   7 -11   3   58926    6479  -2
  -7  11   8   58926    6479   1
  -6  11   8   18586    2899   1
  -5  11   8     946     614   1
  -4  11   8   40364    3877   1
  -3  11   8   96756    6149   1
  -2  11   8    1212     712   1
  -1  11   8    1008    1013   1
   0 -11   8   82376    6747  -2
   0  11   8   82376    6747   1
   1  11   8   32595    3338   1
   2  11   8     431     136   1
   3  11   8  101675    6143   1
   4  11   8  147004    7920   1
   5  11   8     181     426   1
  -8  12   8    7981    2513   1
   7 -12   3   34725    5015  -2
  -7  12   8   34725    5015   1
  -6  12   8   49143    4859   1
  -5  12   8   14240    2466   1
  -4  12   8   74386    5478   1
  -3  12   8   10961    2774   1
  -2  12   8   18906    3513   1
  -1  12   8   28317    3412   1
   0 -12   8   64195    6195  -2
   0  12   8   64195    6195   1
   1  12   8   39866    3797   1
   2  12   8    7091    1654   1
   3  12   8   20706    3718   1
   4  12   8    4164    2408   1
   7 -13   3    5250    1484  -2
  -7  13   8    5250    1484   1
  -6  13   8   74473    6242   1
  -5  13   8   38630    4214   1
  -4  13   8     257    1039   1
  -3  13   8  113635    9139   1
  -2  13   8   13129    2256   1
  -1  13   8   26609    3891   1
   0 -13   8   62054    6380  -2
   0  13   8   62054    6380   1
   1  13   8    6280    1583   1
   2  13   8   40873    5306   1
   3  13   8   38923    5231   1
  -5  14   8   12416    3280   1
  -4  14   8   32676    5150   1
  -3  14   8     478     696   1
  -2  14   8    1015     369   1
  -1  14   8   26444    3385   1
   0 -14   8    5989    1666  -2
   0  14   8    5989    1666   1
   1  14   8   31416    4804   1
   2  14   8    1378    1100   1
  -3  15   8   19531    4158   1
  -2  15   8    5347    2679   1
  -1  15   8    5485    2167   1
 -11   1   9   76081    7604   1
  10  -1   2   18033    3362  -2
 -10   1   9   18033    3362   1
  -9   1   9  121414    8547   1
  -8   1   9  174974    9817   1
   7  -1   4   28123    3691  -2
  -7   1   9   28123    3691   1
  -6   1   9  322892    7936   1
  -5   1   9   78960    3952   1
  -4   1   9  129158    5133   1
  -3   1   9  358950   36641   1
  -2   1   9     447     298   1
  -1   1   9     805     395   1
   0  -1   9  220583    5907  -2
   0   1   9  220583    5907   1
   1   1   9   34176    2038   1
   2   1   9   13303    1644   1
   4   1   9   54685    3930   1
   5   1   9       6     321   1
   6   1   9    5743    1850   1
  -7  -1  14  116474    8498  -2
   7   1   9  116474    8498   1
   8   1   9     238    1202   1
 -11   2   9  107558    8944   1
  10  -2   2  138908    9559  -2
 -10   2   9  138908    9559   1
  -9   2   9    1164     535   1
  -8   2   9  157362    9314   1
   7  -2   4   79184    6219  -2
  -7   2   9   79184    6219   1
  -6   2   9   60018    3569   1
  -5   2   9  134142    5389   1
  -4   2   9   19051    3929   1
  -3   2   9  296479   11271   1
  -2   2   9   17688    1915   1
  -1   2   9   38583    3427   1
   0  -2   9    4412     877  -2
   0   2   9    4412     877   1
   1   2   9   20516    1783   1
   2   2   9   84025    4148   1
   3   2   9  148901    5880   1
   4   2   9   85608    5513   1
   5   2   9    1056     193   1
   6   2   9   22997    3572   1
  -7  -2  14   18939    3461  -2
   7   2   9   18939    3461   1
   8   2   9   14098    2756   1
 -11   3   9   34910    5317   1
  10  -3   2    9729    2648  -2
 -10   3   9    9729    2648   1
  -9   3   9    1281     928   1
  -8   3   9  111993    7876   1
   7  -3   4   18853    3040  -2
  -7   3   9   18853    3040   1
  -6   3   9    3439    2803   1
  -5   3   9  229475    7412   1
  -4   3   9     427     397   1
  -3   3   9  400431    9333   1
  -2   3   9  518855    9031   1
  -1   3   9  110477    4159   1
   0  -3   9  601347   10812  -2
   0   3   9  601347   10812   1
   1   3   9  330028    7807   1
   2   3   9   67272    3701   1
   3   3   9  343104    8816   1
   4   3   9  186236    7864   1
   5   3   9    9737    1862   1
   6   3   9   57246    5569   1
  -7  -3  14   17301    3224  -2
   7   3   9   17301    3224   1
   8   3   9   20985    3224   1
 -11   4   9   42185    5349   1
  10  -4   2   38927    5123  -2
 -10   4   9   38927    5123   1
  -9   4   9   11833    2650   1
  -8   4   9    8004    2029   1
  -6   4   9    2644     851   1
  -5   4   9   20638    2084   1
  -4   4   9   88456    4432   1
  -3   4   9     979     410   1
  -2   4   9  333441    7329   1
  -1   4   9  120389   12885   1
   0  -4   9    7018    1098  -2
   0   4   9    7018    1098   1
   1   4   9   13329    1588   1
   2   4   9  114113    4850   1
   3   4   9   18384    2279   1
   4   4   9   64128    4689   1
   5   4   9   14071    2121   1
   6   4   9    2472     879   1
  -7  -4  14    7220    1936  -2
   7   4   9    7220    1936   1
 -11   5   9   11037    3364   1
  10  -5   2   18661    3301  -2
 -10   5   9   18661    3301   1
  -9   5   9     463     564   1
  -8   5   9    8122    2058   1
   7  -5   4   15229    2023  -2
  -7   5   9   15229    2023   1
  -7   0  14   48056    7817   1
  -6   5   9  213524    8559   1
  -5   5   9   56059    3169   1
  -4   5   9  103670    4267   1
  -3   5   9   62264    3240   1
  -2   5   9  409933    8329   1
  -1   5   9   29030    2548   1
   0  -5   9  280147    7109  -2
   0   5   9  280147    7109   1
   1   5   9   74794    4692   1
   2   5   9   53104    3719   1
   3   5   9  165681    6904   1
   4   5   9   86494    5248   1
   5   5   9    2948     819   1
   6   5   9   58104    4617   1
  -7  -5  14   33989    3858  -2
   7   5   9   33989    3858   1
 -11   6   9   12883    3160   1
  10  -6   2    9671    3231  -2
 -10   6   9    9671    3231   1
  -9   6   9    1423    1915   1
  -8   6   9    9816    1815   1
   7  -6   4   10275    1548  -2
  -7   6   9   10275    1548   1
  -6   6   9    7594    1185   1
  -5   6   9   48619    2991   1
  -4   6   9  283192    7234   1
  -3   6   9   65313    3414   1
  -2   6   9   13268    1525   1
  -1   6   9  145955    5036   1
   0  -6   9   95901    4309  -2
   0   6   9   95901    4309   1
   1   6   9  106416    7184   1
   2   6   9  102299    4653   1
   3   6   9   33993    3188   1
   4   6   9  218153    8228   1
   5   6   9   74058    4922   1
   6   6   9   14836    3807   1
  -7  -6  14   36448    5299  -2
   7   6   9   36448    5299   1
  10  -7   2    1482     816  -2
 -10   7   9    1482     816   1
  -9   7   9  108883    6918   1
  -8   7   9    4316    1242   1
   7  -7   4  120187    6555  -2
  -7   7   9  120187    6555   1
  -6   7   9    6571    1463   1
  -5   7   9    2338     603   1
  -4   7   9   76810    4329   1
  -3   7   9   51347    5814   1
  -2   7   9   25980    2171   1
  -1   7   9       0     217   1
   0  -7   9     393     475  -2
   0   7   9     393     475   1
   1   7   9   40964    3607   1
   2   7   9       0     401   1
   3   7   9   15711    7287   1
   4   7   9   40020    4665   1
   5   7   9    5608    1638   1
   6   7   9       0    1485   1
  -7  -7  14   41477    5646  -2
   7   7   9   41477    5646   1
  10  -8   2   83158    6498  -2
 -10   8   9   83158    6498   1
  -9   8   9    3535    1608   1
  -8   8   9   13926    2223   1
   7  -8   4   53143    4485  -2
  -7   8   9   53143    4485   1
  -6   8   9    5927    1552   1
  -5   8   9   53463    4170   1
  -4   8   9   58825    3448   1
  -3   8   9   49702    3137   1
  -2   8   9   36834    2652   1
  -1   8   9   55526    3771   1
   0  -8   9     261     446  -2
   0   8   9     261     446   1
   1   8   9   24824    2865   1
   2   8   9   24535    2933   1
   3   8   9   13673    2178   1
   4   8   9   53084    5426   1
   5   8   9   72779    6647   1
   6   8   9    9813    2100   1
  -9   9   9   17502    3588   1
  -8   9   9       0     408   1
   7  -9   4   17994    2764  -2
  -7   9   9   17994    2764   1
  -6   9   9     163     747   1
  -5   9   9   97840    5915   1
  -4   9   9   28382    3089   1
  -3   9   9    4408    1165   1
  -2   9   9    2571     816   1
  -1   9   9   18052    2195   1
   0  -9   9   76903    6094  -2
   0   9   9   76903    6094   1
   1   9   9     345     445   1
   2   9   9   15639    2336   1
   3   9   9   20287    2760   1
   4   9   9    5399    1609   1
   5   9   9   21173    2912   1
   6   9   9       0     944   1
  -9  10   9   11768    2341   1
  -8  10   9  162826    8805   1
   7 -10   4   78321    5844  -2
  -7  10   9   78321    5844   1
  -6  10   9   41372    4172   1
  -5  10   9  154379    7708   1
  -4  10   9   99377    5989   1
  -3  10   9   29107    3074   1
  -2  10   9  104690    5622   1
  -1  10   9  115111    7972   1
   0 -10   9    1276     748  -2
   0  10   9    1276     748   1
   1  10   9    4365    1310   1
   2  10   9     585     825   1
   3  10   9   62918    7057   1
   4  10   9    3667    1344   1
   5  10   9   18787    3517   1
  -8  11   9    1747     956   1
   7 -11   4   38424    4215  -2
  -7  11   9   38424    4215   1
  -6  11   9   32399    3694   1
  -5  11   9    7846    1821   1
  -4  11   9   58665    4750   1
  -3  11   9    4943    1588   1
  -2  11   9   15329    2935   1
  -1  11   9   19110    3372   1
   0 -11   9   21301    3757  -2
   0  11   9   21301    3757   1
   1  11   9   14931    2370   1
   2  11   9     836     533   1
   3  11   9   14560    2356   1
   4  11   9    4766    1732   1
   7 -12   4   38910    4404  -2
  -7  12   9   38910    4404   1
  -6  12   9   10009    2075   1
  -5  12   9    3826    1286   1
  -4  12   9   66123    5349   1
  -3  12   9   29753    4526   1
  -2  12   9   37735    5011   1
  -1  12   9   58906    4922   1
   0 -12   9   49732    5663  -2
   0  12   9   49732    5663   1
   1  12   9   36238    3798   1
   2  12   9   76793    5594   1
   3  12   9    6152    1977   1
  -6  13   9   36433    4241   1
  -5  13   9    1770     958   1
  -4  13   9   17095   10123   1
  -3  13   9    3767    2102   1
  -2  13   9   10074    2603   1
  -1  13   9    6466    2011   1
   0 -13   9   11418    2884  -2
   0  13   9   11418    2884   1
   1  13   9    5147    1259   1
   2  13   9   12913    3088   1
  -4  14   9   34561    5323   1
  -3  14   9   17330    3923   1
  -2  14   9    8428    1988   1
  -1  14   9  102337    8449   1
   0 -14   9   40902    5563  -2
   0  14   9   40902    5563   1
 -11   0  10    1835    2664   1
  -9   0  10   87350   10422   1
  -8   0  10   47911    7400   1
  -7   0  10   62991    8079   1
  -6   0  10   76288    8925   1
  -5   0  10  436522   19863   1
  -3   0  10   32543    5486   1
  -2   0  10  487557   19674   1
  -1   0  10  490256   20147   1
   0   0  10    2831     695  -2
   0   0  10    2831     695   1
   1   0  10  155789   11729   1
   2   0  10   40392    4275   1
   4   0  10   43988    4840   1
   5   0  10    4121    2163   1
   6   0  10    9586    3736   1
   7   0  10       0    1858   1
 -11   1  10   10776    2962   1
  10  -1   3   20616    3741  -2
 -10   1  10   20616    3741   1
  -9   1  10    1993     949   1
  -8   1  10   81209    6836   1
   7  -1   5    4349    1529  -2
  -7   1  10    4349    1529   1
  -6   1  10    8208    2016   1
  -5   1  10   57148    5059   1
  -4   1  10    2724    2264   1
  -3   1  10  264549   10086   1
  -2   1  10    1422     523   1
  -1   1  10   33624    2629   1
   0  -1  10   62401    3313  -2
   0   1  10   62401    3313   1
   1   1  10   28190    3581   1
   2   1  10    5830    1194   1
   4   1  10    5965    1434   1
   5   1  10     867     424   1
   6   1  10    5562    1925   1
  -7  -1  15   19312    3683  -2
   7   1  10   19312    3683   1
 -11   2  10  144164   10334   1
  10  -2   3   42351    5485  -2
 -10   2  10   42351    5485   1
  -9   2  10   14516    3084   1
  -8   2  10   24171    3695   1
   7  -2   5  160106    9178  -2
  -7   2  10  160106    9178   1
  -6   2  10   94139    4756   1
  -5   2  10   36477    2983   1
  -4   2  10  183489    6486   1
  -3   2  10    9734    2279   1
  -2   2  10   14821    1785   1
  -1   2  10   98420    4576   1
   0  -2  10  134775    5080  -2
   0   2  10  134775    5080   1
   1   2  10   23293    3283   1
   2   2  10    3373     740   1
   4   2  10   18938    2690   1
   5   2  10   36083    3681   1
   6   2  10   26786    4250   1
  -7  -2  15   19640    3607  -2
   7   2  10   19640    3607   1
 -11   3  10   39522    5431   1
  10  -3   3   15575    3199  -2
 -10   3  10   15575    3199   1
  -9   3  10   31631    4370   1
  -8   3  10   36812    4664   1
   7  -3   5   63185    5803  -2
  -7   3  10   63185    5803   1
  -6   3  10   76899    4475   1
  -5   3  10  169659    5651   1
  -4   3  10   70563    4074   1
  -3   3  10  309394    7396   1
  -2   3  10   60529    3629   1
  -1   3  10   51166    4687   1
   0  -3  10   34882    2675  -2
   0   3  10   34882    2675   1
   1   3  10    3600    1071   1
   2   3  10     270     375   1
   3   3  10   10872    1642   1
   4   3  10    6643    1732   1
   5   3  10   13347    2223   1
   6   3  10    4070    1521   1
  -7  -3  15    2413    1300  -2
   7   3  10    2413    1300   1
 -11   4  10   58965    6682   1
  10  -4   3   16703    3404  -2
 -10   4  10   16703    3404   1
  -9   4  10   25308    3977   1
  -8   4  10   23339    3675   1
   7  -4   5   23242    3514  -2
  -7   4  10   23242    3514   1
  -6   4  10     290     495   1
  -5   4  10       0     465   1
  -4   4  10   26853    5797   1
  -3   4  10  224253    7041   1
  -2   4  10  150359    5154   1
  -1   4  10  164210    5506   1
   0  -4  10  257329    6856  -2
   0   4  10  257329    6856   1
   1   4  10    8479    1953   1
   2   4  10  134689    5592   1
   3   4  10  185215    7762   1
   4   4  10   14796    2638   1
   5   4  10  161865    7739   1
   6   4  10   72381    5441   1
  -7  -4  15   28814    4371  -2
   7   4  10   28814    4371   1
 -11   5  10    1482    1381   1
  10  -5   3   54693    6139  -2
 -10   5  10   54693    6139   1
  -9   5  10    1341    1051   1
  -8   5  10    9512    2389   1
   7  -5   5    7239    1227  -2
  -7   5  10    7239    1227   1
  -6   5  10   19972    2251   1
  -5   5  10   61355    3483   1
  -4   5  10   99778    4433   1
  -3   5  10   87242    7336   1
  -2   5  10   23895    2051   1
  -1   5  10   62831    3506   1
   0  -5  10    1928     383  -2
   0   5  10    1928     383   1
   1   5  10   86108    5249   1
   2   5  10   36901    2891   1
   3   5  10  223411    8560   1
   4   5  10  144803    7158   1
   5   5  10   13313    2121   1
   6   5  10   39194    3938   1
  10  -6   3   10205    2795  -2
 -10   6  10   10205    2795   1
  -9   6  10   16239    3194   1
  -8   6  10   15826    2431   1
   7  -6   5   97942    5796  -2
  -7   6  10   97942    5796   1
  -6   6  10       0     492   1
  -5   6  10   26910    2296   1
   7   0   6    7570    2939   1
  -4   6  10   78436    3984   1
  -3   6  10     261     311   1
  -2   6  10   42786    2854   1
  -1   6  10   79599    4638   1
   0  -6  10   31504    2570  -2
   0   6  10   31504    2570   1
   1   6  10   61679    4541   1
   2   6  10   14160    1808   1
   3   6  10   30250    3164   1
   4   6  10   15552    3199   1
   5   6  10   16585    3230   1
   6   6  10    8664    2286   1
  10  -7   3     280     741  -2
 -10   7  10     280     741   1
  -9   7  10   15656    3367   1
  -8   7  10    1442    1306   1
   7  -7   5   27013    3172  -2
  -7   7  10   27013    3172   1
  -6   7  10    1765     693   1
  -5   7  10   24180    2235   1
  -4   7  10   10675    2105   1
  -3   7  10   45713    4215   1
  -2   7  10   13372    1655   1
  -1   7  10    5729    1296   1
   0  -7  10   60993    3717  -2
   0   7  10   60993    3717   1
   1   7  10  136111    6963   1
   2   7  10    8224    1747   1
   3   7  10  100323    7536   1
   4   7  10  151957    9615   1
   5   7  10     220     597   1
   6   7  10   19507    3649   1
  -9   8  10   30333    4729   1
  -8   8  10    1152     556   1
   7  -8   5   82258    5658  -2
  -7   8  10   82258    5658   1
  -6   8  10   22936    2873   1
  -5   8  10    6976    1565   1
  -4   8  10   99103    4676   1
  -3   8  10    5135    2181   1
  -2   8  10   31391    2553   1
  -1   8  10    3100    1287   1
   0  -8  10   21169    2518  -2
   0   8  10   21169    2518   1
   1   8  10    8675    1937   1
   2   8  10     253     309   1
   3   8  10   36629    3857   1
   4   8  10    2578    1290   1
   5   8  10    3037    1253   1
  -9   9  10   74867    7737   1
  -8   9  10  167813    8614   1
   7  -9   5     955     941  -2
  -7   9  10     955     941   1
  -6   9  10  172300    8290   1
  -5   9  10  183093    8251   1
  -4   9  10    5040    2618   1
  -3   9  10  150055    5899   1
  -2   9  10   49828    3881   1
  -1   9  10    3586    1191   1
   0  -9  10  168163    7555  -2
   0   9  10  168163    7555   1
   1   9  10    3226    1169   1
   2   9  10   34943    3698   1
   3   9  10   34334    3754   1
   4   9  10    9011    2305   1
   5   9  10     500     527   1
  -8  10  10   11482    2235   1
   7 -10   5   22254    3186  -2
  -7  10  10   22254    3186   1
  -6  10  10      17     701   1
  -5  10  10    1315     832   1
  -4  10  10   33934    8430   1
  -3  10  10     496     556   1
  -2  10  10    3949    1418   1
  -1  10  10    3363    1460   1
   0 -10  10       0     385  -2
   0  10  10       0     385   1
   1  10  10   15712    2710   1
   2  10  10       0     806   1
   3  10  10   12294    2299   1
   4  10  10     960     610   1
   7 -11   5    5472    1648  -2
  -7  11  10    5472    1648   1
  -6  11  10   92328    6518   1
  -5  11  10   29617    3594   1
  -4  11  10    8609    1828   1
  -3  11  10  174450   10614   1
  -2  11  10   43413    5295   1
  -1  11  10   19255    3428   1
   0 -11  10   62823    5075  -2
   0  11  10   62823    5075   1
   1  11  10    8426    1850   1
   2  11  10    2634     914   1
   3  11  10   10799    2217   1
  -6  12  10    1384     771   1
  -5  12  10   32464    3730   1
  -4  12  10   13822    3099   1
  -3  12  10    5096    2114   1
  -2  12  10   19880    3687   1
  -1  12  10   10992    2163   1
   0 -12  10   49653    4677  -2
   0  12  10   49653    4677   1
   1  12  10   31002    3654   1
   2  12  10     993     573   1
  -5  13  10       0     498   1
  -4  13  10       0     905   1
  -3  13  10    8208    2809   1
  -2  13  10   20952    3810   1
  -1  13  10   18932    3713   1
   0 -13  10   11014    2211  -2
   0  13  10   11014    2211   1
   1  13  10   63083    5406   1
 -11   1  11   16735    5218   1
  10  -1   4   16844    3517  -2
 -10   1  11   16844    3517   1
  -9   1  11    1301    1013   1
  -8   1  11   99892    7813   1
   7  -1   6   26052    3739  -2
  -7   1  11   26052    3739   1
  -6   1  11    9313    2543   1
  -5   1  11  277755   11807   1
  -4   1  11   18580    2891   1
  -3   1  11  337534   12217   1
  -2   1  11  381622   13076   1
  -1   1  11    2855     800   1
   0  -1  11  374881   13480  -2
   0   1  11  374881   13480   1
   1   1  11   75235    6134   1
   2   1  11   16571    2018   1
   3   1  11  127872    5974   1
   4   1  11   48941    3991   1
   5   1  11   11479    2113   1
   6   1  11   33331    4586   1
 -11   2  11     909     693   1
  10  -2   4   14483    3675  -2
 -10   2  11   14483    3675   1
  -9   2  11   15806    3145   1
  -8   2  11   25391    3882   1
   7  -2   6   60603    5850  -2
  -7   2  11   60603    5850   1
  -6   2  11   44014    4799   1
  -5   2  11     105     425   1
  -4   2  11  226985   10008   1
  -3   2  11  144876    8003   1
  -2   2  11   41686    3196   1
  -1   2  11  108890    5053   1
   0  -2  11   45552    4632  -2
   0   2  11   45552    4632   1
   1   2  11    3449    1591   1
   2   2  11   26141    2548   1
   3   2  11   17402    2163   1
   4   2  11   65353    4530   1
   5   2  11    1390     401   1
   6   2  11   19789    3594   1
 -11   3  11   38241    5366   1
  10  -3   4   34622    5015  -2
 -10   3  11   34622    5015   1
  -9   3  11  114327    8635   1
  -8   3  11   89506    7370   1
   7  -3   6      30     636  -2
  -7   3  11      30     636   1
  -6   3  11   81203    4807   1
  -5   3  11    5063    1018   1
  -4   3  11   43849   16036   1
  -3   3  11   82513   11880   1
  -2   3  11   29626    2686   1
  -1   3  11   11993    1673   1
   0  -3  11   14481    2613  -2
   0   3  11   14481    2613   1
   1   3  11    4589    1734   1
   2   3  11   36892    3051   1
   3   3  11    5283    1290   1
   4   3  11  142429    7485   1
   5   3  11   57117    4916   1
   6   3  11    2467    1607   1
  10  -4   4   94837    8369  -2
 -10   4  11   94837    8369   1
  -9   4  11   13736    2885   1
  -8   4  11   13605    2812   1
   7  -4   6   17636    3200  -2
  -7   4  11   17636    3200   1
  -6   4  11   14208    1954   1
  -5   4  11   23343    2464   1
  -4   4  11  184357    6336   1
  -3   4  11    2156    1240   1
  -2   4  11    6707    1144   1
  -1   4  11   15773    1744   1
   0  -4  11   29332    3820  -2
   0   4  11   29332    3820   1
   1   4  11     142     521   1
   2   4  11    7381    1286   1
   3   4  11   60208    4734   1
   4   4  11   31862    3518   1
   5   4  11    7124    1570   1
   6   4  11    1953    1255   1
  10  -5   4    2232    1522  -2
 -10   5  11    2232    1522   1
  -9   5  11  124580    9125   1
  -8   5  11   86208    7532   1
   7  -5   6   39242    4226  -2
  -7   5  11   39242    4226   1
  -6   5  11   47755    3266   1
  -5   5  11   50569    3290   1
  -4   5  11   35257    2674   1
  -3   5  11   39471    6406   1
  -2   5  11    7444    1392   1
  -1   5  11    8608    1613   1
   0  -5  11   44561    3062  -2
   0   5  11   44561    3062   1
   1   5  11    5755    1578   1
   2   5  11   11119    1705   1
   3   5  11   18175    2635   1
   4   5  11   36087    3893   1
   5   5  11   23574    2995   1
   6   5  11    1096    1097   1
  10  -6   4   85911    8066  -2
 -10   6  11   85911    8066   1
  -9   6  11   13132    2466   1
  -8   6  11   49966    5718   1
   7  -6   6   70823    5003  -2
  -7   6  11   70823    5003   1
  -6   6  11   23779    2332   1
  -5   6  11   69693    3948   1
  -4   6  11   21025    2178   1
  -3   6  11   41226    2993   1
  -2   6  11   28482    2408   1
  -1   6  11    6921    1229   1
   0  -6  11   19606    2093  -2
   0   6  11   19606    2093   1
   1   6  11   19777    2669   1
   2   6  11   27580    3006   1
   3   6  11   44857    4013   1
   4   6  11     239     915   1
   5   6  11   16243    3327   1
  -9   7  11       0     549   1
  -8   7  11   67327    6813   1
   7  -7   6   45343    4129  -2
  -7   7  11   45343    4129   1
  -6   7  11   28113    3170   1
  -5   7  11   29554    2580   1
  -4   7  11   13203    1696   1
  -3   7  11   86637    4406   1
  -2   7  11   61476    3674   1
  -1   7  11    4862    1882   1
   0  -7  11   50178    3487  -2
   0   7  11   50178    3487   1
   1   7  11   49274    4357   1
   2   7  11   16283    2464   1
   3   7  11   49051    5597   1
   4   7  11     289     947   1
   5   7  11    1608    1346   1
  -9   8  11   23127    4248   1
  -8   8  11   26378    4301   1
   7  -8   6   28684    3402  -2
  -7   8  11   28684    3402   1
  -6   8  11   24382    2990   1
  -5   8  11    1400     499   1
  -4   8  11   91724    4704   1
  -3   8  11    8086    1428   1
  -2   8  11    5367    1182   1
  -1   8  11   93030    4853   1
   0  -8  11   64250    4698  -2
   0   8  11   64250    4698   1
   1   8  11    3797    1203   1
   2   8  11   48838    4469   1
   3   8  11   23741    3889   1
   4   8  11    9476    2509   1
  -4   0  14    6044    2407   1
  10   0   6    2993    1998   1
   7   0   8   28385    6127   1
   4   0  10   11128    3767   1
  -8   9  11      28     253   1
   7  -9   6   17160    2633  -2
  -7   9  11   17160    2633   1
  -6   9  11     548     388   1
  -5   9  11   14415    2344   1
  -4   9  11   36353    4006   1
  -3   9  11   23516    2442   1
  -2   9  11    6256    1352   1
  -1   9  11     363     289   1
   0  -9  11   29433    3265  -2
   0   9  11   29433    3265   1
   1   9  11     526     874   1
   2   9  11    9034    2033   1
   3   9  11   26882    3462   1
   4   9  11       0     768   1
   7 -10   6   78370    6037  -2
  -7  10  11   78370    6037   1
  -6  10  11   64296    5333   1
  -5  10  11     151     605   1
  -4  10  11  132602    7173   1
  -3  10  11  141433    7210   1
  -2  10  11   23683    3800   1
  -1  10  11  175445   10241   1
   0 -10  11   60972    5079  -2
   0  10  11   60972    5079   1
   1  10  11   78651    5886   1
   2  10  11   76187    5862   1
   3  10  11    3166    1227   1
   7 -11   6   28570    3806  -2
  -7  11  11   28570    3806   1
  -6  11  11     557     624   1
  -5  11  11   10559    2039   1
  -4  11  11   40337    4325   1
  -3  11  11    1799    1448   1
  -2  11  11   10599    2709   1
  -1  11  11    1812     869   1
   0 -11  11   94255    6533  -2
   0  11  11   94255    6533   1
   1  11  11    4222    1216   1
   2  11  11   14258    2559   1
  -5  12  11    7670    1799   1
  -4  12  11   35191    5064   1
  -3  12  11    7572    2371   1
  -2  12  11       0     719   1
  -1  12  11   43875    4518   1
   0 -12  11   53078    4968  -2
   0  12  11   53078    4968   1
   1  12  11   10323    2198   1
 -10   0  12     944    1466   1
  -9   0  12   17931    4856   1
  -8   0  12       0     919   1
  -7   0  12   20024    4887   1
  -6   0  12   19122    4644   1
  -5   0  12  133832   12226   1
  -3   0  12  185473   13448   1
  -2   0  12   13762    3633   1
  -1   0  12  141335   12083   1
   0   0  12  148393   12498  -2
   0   0  12  148393   12498   1
   1   0  12       0    1449   1
   2   0  12   72811    6471   1
   3   0  12   79525    6997   1
   4   0  12  104754    8358   1
   5   0  12  215951   17247   1
  10  -1   5   13585    2982  -2
 -10   1  12   13585    2982   1
  -9   1  12    3027    1648   1
  -8   1  12   17299    3314   1
   7  -1   7   36301    4694  -2
  -7   1  12   36301    4694   1
  -6   1  12    9774    2392   1
  -5   1  12    7975    1553   1
  -4   1  12  106421    7207   1
  -3   1  12   98813    6917   1
  -2   1  12   13150    1762   1
  -1   1  12   30763    4168   1
   0  -1  12   26964    3798  -2
   0   1  12   26964    3798   1
   1   1  12       0     406   1
   2   1  12    5838    1276   1
   3   1  12   30797    3038   1
   4   1  12   17630    2484   1
   5   1  12    1290     746   1
  10  -2   5   84572    7876  -2
 -10   2  12   84572    7876   1
  -9   2  12   18094    3389   1
  -8   2  12    2465    1229   1
   7  -2   7   74415    6784  -2
  -7   2  12   74415    6784   1
  -6   2  12   38402    4730   1
  -5   2  12   71689    5847   1
  -4   2  12  182689    9459   1
  -3   2  12  142205    8380   1
  -2   2  12   35692    3055   1
  -1   2  12  237948   11102   1
   0  -2  12   88558    6896  -2
   0   2  12   88558    6896   1
   1   2  12     410     838   1
   2   2  12   37529    3284   1
   3   2  12   70723    4734   1
   4   2  12    2336    1035   1
   5   2  12   30961    3748   1
  10  -3   5     339    1688  -2
 -10   3  12     339    1688   1
  -9   3  12   15534    3310   1
  -8   3  12       0    2516   1
   7  -3   7   23343    3815  -2
  -7   3  12   23343    3815   1
  -6   3  12   17614    2936   1
  -5   3  12   46270    3590   1
  -4   3  12   97352    5420   1
  -3   3  12   10565    2001   1
  -2   3  12   72607    4431   1
  -1   3  12  108334    7573   1
   0  -3  12    9859    2285  -2
   0   3  12    9859    2285   1
   1   3  12   84011    6899   1
   2   3  12   16150    2145   1
   3   3  12   28622    2926   1
   4   3  12   41154    4227   1
   5   3  12    3363    1219   1
  10  -4   5   70173    7247  -2
 -10   4  12   70173    7247   1
  -9   4  12  160677   10739   1
  -8   4  12   32508    4839   1
   7  -4   7  137568   13130  -2
  -7   4  12  137568   13130   1
  -6   4  12   11397    1820   1
  -5   4  12   16961    1946   1
  -4   4  12  101477    4752   1
  -2   4  12   21428    2124   1
  -1   4  12   32288    4077   1
   0  -4  12       0     840  -2
   0   4  12       0     840   1
   1   4  12    2293    1102   1
   2   4  12   11140    1765   1
   4   4  12    6949    1701   1
   5   4  12       0     878   1
  10  -5   5    1968    1112  -2
 -10   5  12    1968    1112   1
  -9   5  12   39288    5338   1
  -8   5  12   25981    6049   1
   7  -5   7    7190    1561  -2
  -7   5  12    7190    1561   1
  -6   5  12   37311    2969   1
  -5   5  12   40280    3042   1
  -4   5  12   29400    4072   1
  -3   5  12  113251    7155   1
  -2   5  12       0     159   1
  -1   5  12    9188    1418   1
   0  -5  12    7068    1958  -2
   0   5  12    7068    1958   1
   1   5  12   16836    3056   1
   2   5  12       0     596   1
   3   5  12    3704    1178   1
   4   5  12    4679    1564   1
   5   5  12    5379    1511   1
  -9   6  12    7231    2157   1
  -8   6  12    5829    1683   1
   7  -6   7   61731    6337  -2
  -7   6  12   61731    6337   1
  -6   6  12   41991    3192   1
  -5   6  12    1686     647   1
  -4   6  12   53986   10067   1
  -3   6  12   40935    3079   1
  -2   6  12      11     402   1
  -1   6  12   84538    4533   1
   0  -6  12   67973    5097  -2
   0   6  12   67973    5097   1
   1   6  12    1451    1010   1
   2   6  12   26247    3030   1
   3   6  12    4560    1935   1
   4   6  12    4194    1749   1
  -9   7  12   26840    4652   1
  -8   7  12  103568    8574   1
   7  -7   7    7684    1641  -2
  -7   7  12    7684    1641   1
  -6   7  12   38012    3807   1
  -5   7  12   47805    3431   1
  -4   7  12    7301    1997   1
  -3   7  12   65871    4149   1
  -2   7  12    8717    1611   1
  -1   7  12     179     551   1
   0  -7  12   58080    4849  -2
   0   7  12   58080    4849   1
   1   7  12   14127    2372   1
   2   7  12    3239    1178   1
   3   7  12   12652    2823   1
   4   7  12    2592     839   1
  -8   8  12   13535    3281   1
   7  -8   7   76894    5711  -2
  -7   8  12   76894    5711   1
  -6   8  12    4829    1467   1
  -5   8  12    4675    1336   1
  -4   8  12    6757    3344   1
  -3   8  12   22219    2469   1
  -2   8  12   29738    3174   1
  -1   8  12   20812    2359   1
   0  -8  12  127805    9032  -2
   0   8  12  127805    9032   1
   1   8  12     442     428   1
   2   8  12   84501    7601   1
   3   8  12   33764    4944   1
   7  -9   7   25485    3330  -2
  -7   9  12   25485    3330   1
  -6   9  12    1485    1500   1
  -5   9  12   18503    2699   1
  -4   9  12   28573    3314   1
  -3   9  12    5530    1602   1
  -2   9  12   63290    6064   1
  -1   9  12   35358    3688   1
   0  -9  12   42431    4420  -2
   0   9  12   42431    4420   1
   1   9  12  160452    8623   1
   2   9  12   13854    2512   1
   3   9  12   27270    4405   1
  -6  10  12     725     381   1
  -5  10  12       0     781   1
  -4  10  12   10761    2084   1
  -3  10  12    2809    1489   1
  -2  10  12    1531    1114   1
  -1  10  12     525    1089   1
   0 -10  12    2208     510  -2
   0  10  12    2208     510   1
   1  10  12      52     712   1
   2  10  12       0     544   1
  -5  11  12   46288    4562   1
  -4  11  12   14372    3138   1
  -3  11  12    6573    2185   1
  -2  11  12   75885    7349   1
  -1  11  12   27806    3471   1
   0 -11  12   22127    3260  -2
   0  11  12   22127    3260   1
  10  -1   6   14880    3414  -2
 -10   1  13   14880    3414   1
  -9   1  13   31942    4809   1
  -8   1  13    8888    2473   1
   7  -1   8    7221    2164  -2
  -7   1  13    7221    2164   1
  -6   1  13     218    1026   1
  -5   1  13    7267    1921   1
  -4   1  13   26859    3747   1
  -3   1  13   19943    5770   1
  -2   1  13   47176    5155   1
  -4   0  16    2348    1377   1
  -1   1  13   51915    5433   1
   0  -1  13       0     522  -2
   0   1  13       0     522   1
   1   1  13   55640    5900   1
   2   1  13  100155    5670   1
   3   1  13   11353    1873   1
   4   1  13  150583    7412   1
  10  -2   6   23986    4660  -2
 -10   2  13   23986    4660   1
  -9   2  13   10619    2691   1
  -8   2  13   18939    3453   1
   7  -2   8    4911    1876  -2
  -7   2  13    4911    1876   1
  -6   2  13    4226    1797   1
  -5   2  13    1134     512   1
  -4   2  13   29849    4019   1
  -3   2  13    2065    1089   1
  -2   2  13   44436    5000   1
  -1   2  13    8869    2320   1
   0  -2  13   11514    2501  -2
   0   2  13   11514    2501   1
   1   2  13   26219    4021   1
   2   2  13    1454     469   1
   3   2  13   56971    4355   1
   4   2  13    4099    1253   1
  -9   3  13    5915    2068   1
  -8   3  13  104918    8518   1
   7  -3   8   35866    4485  -2
  -7   3  13   35866    4485   1
  -6   3  13    2522    1822   1
  -5   3  13  129122    8334   1
  -4   3  13   29707    3049   1
  -3   3  13   16373    2220   1
  -2   3  13  112211    7932   1
  -1   3  13    4966    2353   1
   0  -3  13   52298    5589  -2
   0   3  13   52298    5589   1
   1   3  13   13953    2867   1
   2   3  13    4247    1017   1
   3   3  13    6587    1486   1
   4   3  13    7116    1775   1
  -9   4  13   20952    4020   1
  -8   4  13    1701    1160   1
   7  -4   8   62984    5857  -2
  -7   4  13   62984    5857   1
  -6   4  13    4446    1478   1
  -5   4  13     775     360   1
  -4   4  13   60006    3776   1
  -3   4  13   56718    4316   1
  -2   4  13     438     234   1
  -1   4  13    7382    2075   1
   0  -4  13    8913    2104  -2
   0   4  13    8913    2104   1
   1   4  13    2511    1519   1
   2   4  13   14622    2115   1
   3   4  13    6289    1717   1
   4   4  13       0     707   1
  -9   5  13       0    1397   1
  -8   5  13  118026   13248   1
   7  -5   8   98914    6145  -2
  -7   5  13   98914    6145   1
  -6   5  13    1338     689   1
  -5   5  13   23772    2376   1
  -4   5  13   45309    6520   1
  -3   5  13   53246    4037   1
  -2   5  13   89232    4738   1
  -1   5  13    7702    2355   1
   0  -5  13   32510    4558  -2
   0   5  13   32510    4558   1
   1   5  13   39172    4157   1
   2   5  13       0     522   1
   3   5  13    6871    1740   1
   4   5  13    2354     877   1
  -8   6  13    4198    1906   1
   7  -6   8   41857    5252  -2
  -7   6  13   41857    5252   1
  -6   6  13  132155    5937   1
  -5   6  13    8808    1478   1
  -4   6  13  157465    6378   1
  -3   6  13   40519    3641   1
  -2   6  13   18891    2186   1
  -1   6  13  127650    7239   1
   0  -6  13   55365    5953  -2
   0   6  13   55365    5953   1
   1   6  13   17021    2225   1
   2   6  13   22665    3881   1
   3   6  13    9128    2726   1
  -8   7  13    1468    1066   1
   7  -7   8    1089    1543  -2
  -7   7  13    1089    1543   1
  -6   7  13    1015     811   1
  -5   7  13     223     271   1
  -4   7  13   41126    6108   1
  -3   7  13   22803    2520   1
  -2   7  13    3005     782   1
  -1   7  13   36451    3920   1
   0  -7  13     511     458  -2
   0   7  13     511     458   1
   1   7  13   17861    3515   1
   2   7  13   36366    5086   1
   3   7  13    6913    2360   1
   7  -8   8   27383    4371  -2
  -7   8  13   27383    4371   1
  -6   8  13    1144     859   1
  -5   8  13     652     374   1
  -4   8  13   13472    1913   1
  -3   8  13   13148    2003   1
  -2   8  13     223     536   1
  -1   8  13   37379    4067   1
   0  -8  13   93818    8109  -2
   0   8  13   93818    8109   1
   1   8  13     957    1101   1
   2   8  13   11420    2790   1
  -6   9  13       0     250   1
  -5   9  13     757     502   1
  -4   9  13    3818    1337   1
  -3   9  13    9781    2147   1
  -2   9  13       0     440   1
  -1   9  13   18811    3861   1
   0  -9  13   21100    3199  -2
   0   9  13   21100    3199   1
   1   9  13    5399    1611   1
  -5  10  13     436     414   1
  -4  10  13     618     837   1
  -3  10  13   13306    3019   1
  -2  10  13   46900    4560   1
  -1  10  13    1820     898   1
   0 -10  13   45946    4886  -2
   0  10  13   45946    4886   1
  -9   0  14   22356    5949   1
  -8   0  14   24463    6068   1
  -7   0  14  131030   13517   1
  -6   0  14   19400    4703   1
  -5   0  14   45984    7213   1
  -4   0  14   36611    6522   1
  -3   0  14   30861    6301   1
  -2   0  14   11949    3640   1
  -1   0  14    7484    2805   1
   0   0  14   17023    4642  -2
   0   0  14   17023    4642   1
   1   0  14   19487    4984   1
   2   0  14       0    1228   1
   3   0  14   62196    7001   1
  -9   1  14   33959    5122   1
  -8   1  14   13495    3008   1
   7  -1   9   64477    6577  -2
  -7   1  14   64477    6577   1
  -6   1  14     260     523   1
  -5   1  14       0     873   1
  -4   1  14   46696    5323   1
  -3   1  14    9998    3194   1
  -2   1  14    9006    2288   1
  -1   1  14    5069    2245   1
   0  -1  14    1699    1032  -2
   0   1  14    1699    1032   1
   1   1  14   12547    2849   1
   2   1  14     129     612   1
   3   1  14   23788    2985   1
  -9   2  14   38868    5411   1
  -8   2  14    2738    1645   1
   7  -2   9   21282    3538  -2
  -7   2  14   21282    3538   1
  -6   2  14   35600    4688   1
  -5   2  14   19346    4671   1
  -4   2  14   40718    3820   1
  -3   2  14   47098    5578   1
  -2   2  14   14136    2922   1
  -1   2  14   18507    3361   1
   0  -2  14   39009    5049  -2
   0   2  14   39009    5049   1
   1   2  14    9051    2459   1
   2   2  14    7167    1462   1
   3   2  14   55801    4640   1
  -8   3  14    9219    2363   1
   7  -3   9    5133    1893  -2
  -7   3  14    5133    1893   1
  -6   3  14   12088    2790   1
  -5   3  14     699     270   1
  -4   3  14   34560    9463   1
  -3   3  14    3238    1797   1
  -2   3  14    1952    1283   1
  -1   3  14    3193    1505   1
   0  -3  14     529     282  -2
   0   3  14     529     282   1
   1   3  14     790    1036   1
   2   3  14    2525     977   1
   3   3  14    3986     997   1
  -8   4  14   47675    6072   1
   7  -4   9    4571    1749  -2
  -7   4  14    4571    1749   1
  -6   4  14   29453    3363   1
  -5   4  14   22496    2832   1
  -4   4  14   10675    2403   1
  -3   4  14  104167    7978   1
  -2   4  14    1621    1077   1
  -1   4  14   61518    6310   1
   0  -4  14   81116    7490  -2
   0   4  14   81116    7490   1
   1   4  14    6090    1805   1
   2   4  14   25145    2923   1
  -8   5  14   11478    2915   1
   7  -5   9   36544    3852  -2
  -7   5  14   36544    3852   1
  -6   5  14    5446    1463   1
  -5   5  14   34837    3073   1
  -4   5  14   45026    3966   1
  -3   5  14    1798    1367   1
  -2   5  14   48879    5645   1
  -1   5  14   19553    3626   1
   0  -5  14   43937    5404  -2
   0   5  14   43937    5404   1
   1   5  14   49211    4023   1
   2   5  14    4213    1236   1
   7  -6   9   11772    2781  -2
  -7   6  14   11772    2781   1
  -6   6  14    9236    1935   1
  -5   6  14    5586    1238   1
  -4   6  14   14199    1949   1
  -3   6  14    6275    1394   1
  -2   6  14    4742    1549   1
  -1   6  14   10003    2645   1
   0  -6  14   41764    5441  -2
   0   6  14   41764    5441   1
   1   6  14   10432    1812   1
   2   6  14     828    1162   1
   7  -7   9   29648    4545  -2
  -7   7  14   29648    4545   1
  -6   7  14     370     474   1
  -5   7  14   23194    3060   1
  -4   7  14   14302    1984   1
  -3   7  14    9096    1637   1
  -2   7  14   95302    6507   1
  -1   7  14   70784    5706   1
   0  -7  14    4342    1703  -2
   0   7  14    4342    1703   1
   1   7  14   85845    8045   1
  -6   8  14     763     568   1
  -5   8  14   10065    2073   1
  -4   8  14     820     399   1
  -3   8  14   33735    3335   1
  -2   8  14    1853     544   1
  -1   8  14   10828    2214   1
   0  -8  14    4345    1742  -2
   0   8  14    4345    1742   1
  -4   9  14     794     651   1
  -3   9  14    6089    2503   1
  -2   9  14     143     362   1
   7   0  10       0     628   1
   4   0  12   32307    6789   1
  -8   1  15  123055    9911   1
   7  -1  10   40912    5296  -2
  -7   1  15   40912    5296   1
  -6   1  15    5259    2039   1
  -5   1  15   50310    5719   1
  -4   1  15   18059    3551   1
  -3   1  15   13689    3066   1
  -2   1  15   45029    5447   1
  -1   1  15     695     593   1
   0  -1  15   14573    3237  -2
   0   1  15   14573    3237   1
   1   1  15   14149    3186   1
   2   1  15    5221    1377   1
  -8   2  15     702    1175   1
   7  -2  10   31467    4589  -2
  -7   2  15   31467    4589   1
  -6   2  15   10297    2685   1
  -5   2  15    1546     618   1
  -4   2  15   17874    3371   1
  -3   2  15    8681    3091   1
  -2   2  15   19511    3513   1
  -1   2  15    3224    1525   1
   0  -2  15   23813    4099  -2
   0   2  15   23813    4099   1
   1   2  15   11094    2199   1
   7  -3  10    4472    1724  -2
  -7   3  15    4472    1724   1
  -6   3  15    2128     952   1
  -5   3  15     613     217   1
  -4   3  15   33948    4763   1
  -3   3  15     844    1308   1
  -2   3  15   27768    4312   1
  -1   3  15   45242    5589   1
   0  -3  15    1582     784  -2
   0   3  15    1582     784   1
   1   3  15   37266    3684   1
   7  -4  10   10339    2026  -2
  -7   4  15   10339    2026   1
  -6   4  15   34213    3764   1
  -5   4  15       0     924   1
  -4   4  15    3575    1494   1
  -3   4  15   17207    3478   1
  -2   4  15    1072     844   1
  -1   4  15   20393    3737   1
   0  -4  15   33316    4982  -2
   0   4  15   33316    4982   1
   1   4  15     483     689   1
  -6   5  15    6578    1650   1
  -5   5  15    3032    1103   1
  -4   5  15    6691    1953   1
  -3   5  15    8311    2498   1
  -2   5  15   15339    3303   1
  -1   5  15   22362    3987   1
   0  -5  15    7897    2474  -2
   0   5  15    7897    2474   1
  -6   6  15    2274    1546   1
  -5   6  15   20513    2457   1
  -4   6  15    1036    1132   1
  -3   6  15   25792    4213   1
  -2   6  15   49087    5891   1
  -1   6  15       0     603   1
  -4   7  15    1814     830   1
  -3   7  15   23005    3255   1
  -2   7  15    4597    1780   1
  -6   0  16   93785   11537   1
  -5   0  16   59453    9265   1
  -4   0  16   15766    4947   1
  -3   0  16  111897   12851   1
  -2   0  16    8168    3345   1
  -1   0  16   75395   10649   1
  -6   1  16     857     928   1
  -5   1  16     306     925   1
  -4   1  16   52612    8720   1
  -3   1  16    8367    2546   1
  -2   1  16   10452    2924   1
  -1   1  16       0     309   1
  -6   2  16   18416    3487   1
  -5   2  16   18616    3546   1
  -4   2  16       0     540   1
  -3   2  16   54093    6377   1
  -2   2  16    7922    2361   1
  -1   2  16    2604    1539   1
  -5   3  16    9320    2509   1
  -4   3  16    5943    1938   1
  -3   3  16       0     732   1
  -2   3  16   17267    3628   1
  -1   3  16    6734    2469   1
  -4   4  16     563    1603   1
  -3   4  16    3295    1617   1
  -2   4  16    7420    2305   1
;
_shelx_hkl_checksum     88892
_shelx_res_file
;
    koko280twin.res created by SHELXL-2014/7
TITL k280 in P2(1)/c
CELL 0.71073 10.57 14.543 13.94 90 105.571 90
ZERR 4 0.003 0.004 0.003 0 0.003 0
LATT 1
SYMM -X,0.5+Y,0.5-Z
SFAC C H Cr Cu N O S
UNIT 48 100 4 4 16 20 8
DFIX 1.48 0.005 N4 C6B
DFIX 1.48 0.005 C6A N4
DFIX 1.51 0.005 C6A C7A
DFIX 1.51 0.005 C7B C6B
DFIX 1.42 0.005 C7A O2
DFIX 1.42 0.005 O2 C7B
DFIX 1.51 0.005 C11 C12
DFIX 0.85 0.01 O4 H4
DANG 1.896439 0.02 C12 H4
DANG 3.009067 0.02 Cu1 H4
L.S. 4
PLAN  58
SIZE 0.5 0.3 0.2
TEMP 21
MPLA 3 Cr1 O3 Cu1
MPLA 3 Cr1 O1 Cu1
BOND $H
CONF
MORE -1
fmap 2
acta
MERG 0
REM <olex2.extras>
REM <HklSrc "%.\\koko280.hkl">
REM </olex2.extras>
WGHT    0.060200    5.476800
BASF   0.24221
FVAR      11.20064
CU1   4    0.164588    0.024337    0.217043    11.00000    0.03189    0.03348 =
         0.03945    0.00291    0.00915    0.00324
CR1   3    0.209121    0.128172    0.043194    11.00000    0.02903    0.03122 =
         0.04113    0.00007    0.01014   -0.00312
S1    7   -0.205384    0.053457    0.330994    11.00000    0.06771    0.06362 =
         0.17695    0.02784    0.07435    0.01406
S2    7    0.596544    0.214817   -0.047397    11.00000    0.07468    0.10428 =
         0.11005   -0.03777    0.06345   -0.03969
N1    5    0.024599    0.012897    0.281951    11.00000    0.04890    0.05559 =
         0.04899    0.00886    0.02442    0.00616
N2    5    0.374390    0.157677    0.003934    11.00000    0.04067    0.05169 =
         0.07139    0.00112    0.02567   -0.00658
N3    5    0.315008   -0.041239    0.319530    11.00000    0.04354    0.04477 =
         0.03510    0.00256    0.00141    0.00856
N4    5    0.192429    0.260750    0.101539    11.00000    0.04441    0.03370 =
         0.04705   -0.00207    0.01006   -0.00891
O1    6    0.062006    0.096806    0.100654    11.00000    0.02723    0.02875 =
         0.04446    0.00299    0.00996    0.00186
O2    6    0.099716    0.180712   -0.076100    11.00000    0.04947    0.03974 =
         0.04340    0.00298    0.00853   -0.00459
O3    6    0.303919    0.079031    0.173719    11.00000    0.02780    0.04900 =
         0.05207    0.01124    0.00703   -0.00178
O4    6    0.136480   -0.117206    0.147728    11.00000    0.04234    0.03357 =
         0.04805    0.00088    0.00447   -0.00100
AFIX   3
H4    2    0.077260   -0.149466    0.106808    11.00000   -1.20000
AFIX   0
O5    6    0.197871    0.001006   -0.025477    11.00000    0.06601    0.06162 =
         0.07898   -0.01459    0.02456   -0.00904
AFIX   3
H5A   2    0.232981    0.002316   -0.072677    11.00000   -1.50000
H5B   2    0.116151   -0.015324   -0.046967    11.00000   -1.50000
AFIX   0
C1    1   -0.072108    0.027588    0.302085    11.00000    0.04855    0.03416 =
         0.06129    0.00467    0.01862   -0.00144
C2    1    0.466150    0.180973   -0.015128    11.00000    0.04886    0.04615 =
         0.05776   -0.01338    0.02629   -0.00308
C3    1   -0.001650    0.178135    0.122076    11.00000    0.03892    0.03210 =
         0.06614    0.00154    0.02077    0.00568
AFIX  23
H3A   2   -0.051265    0.164280    0.169595    11.00000   -1.20000
H3B   2   -0.062014    0.201231    0.061651    11.00000   -1.20000
AFIX   0
C4    1    0.102627    0.250164    0.165038    11.00000    0.05662    0.03525 =
         0.06703   -0.00937    0.02874   -0.00511
AFIX  23
H4A   2    0.060626    0.308592    0.170098    11.00000   -1.20000
H4B   2    0.152033    0.231873    0.231446    11.00000   -1.20000
AFIX   0
PART 1
C5A   1    0.320044    0.307246    0.153805    10.50000    0.04324    0.04103 =
         0.07616   -0.00005   -0.00208   -0.02300
AFIX 137
H5AA  2    0.362984    0.328341    0.105321    10.50000   -1.50000
H5AB  2    0.375859    0.264282    0.197899    10.50000   -1.50000
H5AC  2    0.302425    0.358678    0.191426    10.50000   -1.50000
AFIX   0
C6A   1    0.114168    0.316274    0.017115    10.50000    0.07925    0.01545 =
         0.05298    0.01091    0.02018   -0.00843
AFIX  23
H6AA  2    0.144366    0.379532    0.023651    10.50000   -1.20000
H6AB  2    0.022269    0.315493    0.016729    10.50000   -1.20000
AFIX   0
PART 0
PART 2
C5B   1    0.317774    0.289384    0.170987    10.50000    0.07569    0.04891 =
         0.11209   -0.04864    0.05334   -0.03451
AFIX 137
H5BA  2    0.388821    0.275241    0.142647    10.50000   -1.50000
H5BB  2    0.330084    0.257159    0.232919    10.50000   -1.50000
H5BC  2    0.315964    0.354380    0.182576    10.50000   -1.50000
AFIX   0
C6B   1    0.163841    0.323442    0.014664    10.50000    0.12729    0.03945 =
         0.07898    0.01433    0.04076   -0.01808
AFIX  23
H6BA  2    0.245370    0.341519    0.000599    10.50000   -1.20000
H6BB  2    0.121147    0.378509    0.029828    10.50000   -1.20000
AFIX   0
PART 0
PART 1
C7A   1    0.130550    0.275570   -0.078266    10.50000    0.03470    0.04550 =
         0.05489    0.01530   -0.01062   -0.00718
AFIX  23
H7AA  2    0.071755    0.305239   -0.135395    10.50000   -1.20000
H7AB  2    0.220100    0.283475   -0.082300    10.50000   -1.20000
AFIX   0
PART 0
PART 2
C7B   1    0.076121    0.276817   -0.075404    10.50000    0.07695    0.04279 =
         0.06399    0.01853   -0.02151   -0.00779
AFIX  23
H7BA  2   -0.014882    0.287184   -0.076415    10.50000   -1.20000
H7BB  2    0.090472    0.304076   -0.135119    10.50000   -1.20000
AFIX   0
PART 0
C8    1    0.431111    0.042787    0.216993    11.00000    0.01960    0.06049 =
         0.06661    0.01225   -0.00037   -0.00541
AFIX  23
H8A   2    0.497638    0.089087    0.218389    11.00000   -1.20000
H8B   2    0.447735   -0.009611    0.179071    11.00000   -1.20000
AFIX   0
C9    1    0.433352    0.013986    0.321499    11.00000    0.04016    0.05747 =
         0.05828    0.00093   -0.00926    0.00556
AFIX  23
H9A   2    0.511598   -0.022070    0.350097    11.00000   -1.20000
H9B   2    0.435613    0.068063    0.362658    11.00000   -1.20000
AFIX   0
C10   1    0.295076   -0.046755    0.420562    11.00000    0.07925    0.07865 =
         0.03608    0.00603    0.00392    0.02605
AFIX 137
H10A  2    0.288047    0.014181    0.445110    11.00000   -1.50000
H10B  2    0.368351   -0.077750    0.464329    11.00000   -1.50000
H10C  2    0.215911   -0.080271    0.417732    11.00000   -1.50000
AFIX   0
C11   1    0.328020   -0.135424    0.282346    11.00000    0.04568    0.04156 =
         0.05300    0.00335    0.01317    0.00844
AFIX  23
H11A  2    0.370475   -0.174606    0.337991    11.00000   -1.20000
H11B  2    0.383378   -0.133477    0.237020    11.00000   -1.20000
AFIX   0
C12   1    0.196970   -0.175971    0.229444    11.00000    0.05711    0.03312 =
         0.06705    0.00683    0.01414    0.00007
AFIX  23
H12A  2    0.208662   -0.237103    0.205336    11.00000   -1.20000
H12B  2    0.141890   -0.180675    0.274795    11.00000   -1.20000
AFIX   0
HKLF 5
REM  k280 in P2(1)/c
REM R1 =  0.0566 for    3173 Fo > 4sig(Fo)  and  0.0645 for all    3596 data
REM    257 parameters refined using     10 restraints
END
WGHT      0.0558      5.6087
REM Highest difference peak  0.548,  deepest hole -0.847,  1-sigma level  0.103
Q1    1   0.4970  0.0309  0.2139  11.00000  0.05    0.55
Q2    1   0.5379  0.2532 -0.0630  11.00000  0.05    0.54
Q3    1  -0.1163  0.0211  0.2130  11.00000  0.05    0.51
Q4    1  -0.2344  0.0091  0.2778  11.00000  0.05    0.50
Q5    1  -0.0698  0.1291  0.0402  11.00000  0.05    0.49
Q6    1   0.6175  0.2039  0.0048  11.00000  0.05    0.46
Q7    1  -0.1734  0.0242  0.2163  11.00000  0.05    0.46
Q8    1   0.3689  0.1782 -0.0499  11.00000  0.05    0.45
Q9    1   0.1218  0.0239 -0.1278  11.00000  0.05    0.45
Q10   1   0.2601 -0.0653  0.0220  11.00000  0.05    0.39
Q11   1  -0.1526  0.0444  0.3637  11.00000  0.05    0.38
Q12   1   0.1224 -0.2162  0.0483  11.00000  0.05    0.37
Q13   1  -0.2137  0.0719  0.3422  11.00000  0.05    0.37
Q14   1   0.2863  0.0250  0.2747  11.00000  0.05    0.37
Q15   1   0.0014 -0.0766  0.0427  11.00000  0.05    0.37
Q16   1   0.1612  0.1438 -0.1219  11.00000  0.05    0.35
Q17   1   0.6243  0.1289  0.3853  11.00000  0.05    0.35
Q18   1   0.3411  0.1282  0.3905  11.00000  0.05    0.35
Q19   1   0.3915  0.0290 -0.1227  11.00000  0.05    0.34
Q20   1  -0.0768  0.0130  0.3618  11.00000  0.05    0.34
Q21   1   0.5628  0.1302  0.0388  11.00000  0.05    0.33
Q22   1   0.0140 -0.0145  0.3146  11.00000  0.05    0.33
Q23   1   0.1487  0.1257 -0.1395  11.00000  0.05    0.33
Q24   1   0.0964  0.1419 -0.0246  11.00000  0.05    0.33
Q25   1   0.4417  0.1100  0.4466  11.00000  0.05    0.32
Q26   1   0.6947  0.1612 -0.0405  11.00000  0.05    0.32
Q27   1   0.2042  0.4262  0.2774  11.00000  0.05    0.32
Q28   1   0.4336  0.1536 -0.1310  11.00000  0.05    0.31
Q29   1   0.3661  0.0002  0.2995  11.00000  0.05    0.30
Q30   1   0.2573  0.0701 -0.0615  11.00000  0.05    0.30
Q31   1   0.5191  0.1751 -0.1069  11.00000  0.05    0.30
Q32   1   0.2516 -0.2343  0.1434  11.00000  0.05    0.30
Q33   1   0.1644 -0.0237  0.1460  11.00000  0.05    0.30
Q34   1  -0.3362 -0.0066  0.3196  11.00000  0.05    0.29
Q35   1   0.3594  0.0237  0.2794  11.00000  0.05    0.29
Q36   1   0.6311  0.2818 -0.0937  11.00000  0.05    0.29
Q37   1   0.3180  0.0835  0.2392  11.00000  0.05    0.28
Q38   1   0.1178  0.0936  0.0763  11.00000  0.05    0.28
Q39   1   0.0577  0.2167 -0.2042  11.00000  0.05    0.27
Q40   1   0.2660  0.2198 -0.0658  11.00000  0.05    0.27
Q41   1   0.0641 -0.1531  0.3001  11.00000  0.05    0.27
Q42   1   0.2587  0.0318  0.1556  11.00000  0.05    0.27
Q43   1  -0.0082  0.1256  0.0417  11.00000  0.05    0.27
Q44   1   0.4895 -0.1249  0.5364  11.00000  0.05    0.26
Q45   1   0.2155  0.0196  0.3514  11.00000  0.05    0.26
Q46   1   0.1644  0.3249  0.2674  11.00000  0.05    0.26
Q47   1   0.2974 -0.0277 -0.0304  11.00000  0.05    0.26
Q48   1  -0.0290  0.3737 -0.1049  11.00000  0.05    0.26
Q49   1   0.2403 -0.0336  0.1173  11.00000  0.05    0.25
Q50   1  -0.0237  0.3285 -0.0198  11.00000  0.05    0.25
Q51   1   0.5208 -0.0755  0.2208  11.00000  0.05    0.25
Q52   1   0.3277  0.3714  0.3107  11.00000  0.05    0.25
Q53   1   0.2339  0.2668  0.1208  11.00000  0.05    0.25
Q54   1  -0.0058  0.0355  0.1055  11.00000  0.05    0.25
Q55   1   0.1058 -0.1432  0.2242  11.00000  0.05    0.24
Q56   1   0.0232  0.2263 -0.1499  11.00000  0.05    0.24
Q57   1   0.0240 -0.0232 -0.1548  11.00000  0.05    0.24
Q58   1   0.1562  0.3873 -0.0394  11.00000  0.05    0.24
;
_shelx_res_checksum     72493
