# Supplementary material for: Crystal structure of aqua-1κO-{μ-2-[(2-hydroxy­ethyl)methylamino]ethanolato-2:1κ4 O 1,N,O 2:O 1}[μ-2,2′-(methylimino)diethanolato-1:2κ4 O,N,O′:O]dithiocyanato-1κN,2κN-chromium(III)copper(II)
Source: Acta Crystallogr E Crystallogr Commun. 2015 Aug 26;71(Pt 9):1077–80. doi: 10.1107/S2056989015015601 (PMC4555407; doi:10.1107/S2056989015015601)
Supplement: Supplementary file 2 [file e-71-01077-Isup2.hkl]

data_I                                                                          
_shelx_title ' k280 in P2(1)/c'                                                 
_shelx_refln_list_code          4                                               
_shelx_F_calc_maximum      222.04                                               
_exptl_crystal_F_000      1000.00                                               
_reflns_d_resolution_high  0.8396                                               
                                                                                
loop_                                                                           
 _space_group_symop_operation_xyz                                               
 'x, y, z'                                                                      
 '-x, y+1/2, -z+1/2'                                                            
 '-x, -y, -z'                                                                   
 'x, -y-1/2, z-1/2'                                                             
                                                                                
_cell_length_a    10.5700                                                       
_cell_length_b    14.5430                                                       
_cell_length_c    13.9400                                                       
_cell_angle_alpha  90.000                                                       
_cell_angle_beta  105.571                                                       
_cell_angle_gamma  90.000                                                       
                                                                                
_shelx_F_squared_multiplier     1.000                                           
                                                                                
loop_                                                                           
 _refln_index_h                                                                 
 _refln_index_k                                                                 
 _refln_index_l                                                                 
 _refln_F_squared_calc                                                          
 _refln_F_squared_meas                                                          
 _refln_F_squared_sigma                                                         
 _refln_observed_status                                                         
  10   0  -6         32.39         19.25        13.06 o                         
   7   0  -4        839.12        322.04        27.48 o                         
   2   0   0      17276.47      18804.25       185.39 o                         
   3   0   0      17990.86      17879.82       222.23 o                         
   5   0   0      10003.46       9948.47       215.69 o                         
   6   0   0       2784.80       2773.67       127.49 o                         
   7   0   0        169.18        180.37        34.64 o                         
   8   0   0       4569.23       4368.21       185.55 o                         
   9   0   0          3.18          4.27         6.12 o                         
  10   0   0        661.51        784.34        88.52 o                         
  12   0   0          4.22          0.00        10.05 o                         
   2   1   0      10252.24      10777.43       142.77 o                         
   4   1   0          2.99       2355.90      1460.46 o                         
   5   1   0         59.81         73.08        12.71 o                         
   6   1   0         74.48         71.76        13.27 o                         
   8   1   0       1090.20       1077.65        65.12 o                         
   9   1   0        106.22        124.02        17.28 o                         
  10   1   0        160.68        145.96        20.35 o                         
  11   1   0        107.85        141.71        27.45 o                         
  12   1   0          7.57          5.60         6.23 o                         
   1   2   0       1345.09       1490.56       118.33 o                         
   2   2   0       6229.74       6866.58        54.51 o                         
   3   2   0       4219.75       3870.28        61.08 o                         
   4   2   0        905.82       1444.22       516.84 o                         
   5   2   0        689.86        617.10        50.05 o                         
   6   2   0       3889.02       3699.39       103.16 o                         
   7   2   0       1166.67       1294.00        66.80 o                         
   8   2   0       1935.74       1951.74        86.48 o                         
   9   2   0        699.81        679.73        41.89 o                         
  10   2   0        793.57        732.19        48.00 o                         
  11   2   0          6.85        132.75        28.34 o                         
  12   2   0        183.11        169.71        32.85 o                         
   1   3   0          9.64         27.77         2.86 o                         
   2   3   0       1405.21       1658.99        17.73 o                         
   3   3   0        147.91        199.40         9.57 o                         
   4   3   0       2778.43       4063.42      1754.17 o                         
   5   3   0        537.29        549.63        35.61 o                         
   6   3   0        875.67        863.87        49.11 o                         
   8   3   0        630.56        669.34        40.71 o                         
   9   3   0        164.49        135.64        18.68 o                         
  10   3   0        184.43        210.19        26.30 o                         
  11   3   0         38.01         23.78         7.78 o                         
   0   4   0       9502.91      10263.67        80.43 o                         
   1   4   0        221.09        219.81         8.98 o                         
   2   4   0        707.24        695.68        12.62 o                         
   3   4   0       2150.37       2311.32        72.73 o                         
   4   4   0       1653.94       1659.88        37.88 o                         
   5   4   0        251.25        250.35        17.48 o                         
   6   4   0        669.47        621.70        33.86 o                         
   7   4   0       3215.87       2966.70        80.32 o                         
   8   4   0        235.68        242.93        50.51 o                         
   9   4   0       1050.10       1074.06        55.30 o                         
  10   4   0        355.80        336.62        32.36 o                         
  11   4   0        145.46        222.60        28.10 o                         
   1   5   0        372.31        446.97        14.03 o                         
   2   5   0       1689.58       1692.23        20.43 o                         
   3   5   0       2021.99       2052.95        35.25 o                         
   4   5   0          3.37         21.94        11.43 o                         
   5   5   0       2681.62       2564.07        40.56 o                         
   6   5   0       2144.65       1986.69        43.78 o                         
   7   5   0        721.33        688.44        27.92 o                         
   8   5   0       2259.80       2203.70        54.12 o                         
   9   5   0        359.88        311.83        25.55 o                         
  10   5   0        216.80        238.66        23.00 o                         
  11   5   0        908.45        990.84        50.57 o                         
   0   6   0       9320.25       9474.89       135.85 o                         
   1   6   0        727.94        710.97        14.87 o                         
   2   6   0         30.14         54.85         3.99 o                         
   3   6   0       1099.46        997.20        18.01 o                         
   4   6   0        234.62        626.43       121.73 o                         
   5   6   0       1100.38       1055.73        25.79 o                         
   6   6   0       1445.99       1390.78        32.57 o                         
   7   6   0        107.01        125.12        11.77 o                         
   8   6   0         40.20         33.17         6.34 o                         
   9   6   0         48.73         66.36        11.52 o                         
  11   6   0        144.10        174.46        20.98 o                         
   1   7   0        112.39        157.82         7.52 o                         
   2   7   0        177.33        155.48        10.13 o                         
   3   7   0       3555.79       3503.88        38.69 o                         
   4   7   0       1345.79       1276.43        32.48 o                         
   5   7   0       2439.85       2420.55        38.63 o                         
   6   7   0       2894.22       2707.08        55.50 o                         
   7   7   0        231.59        246.41        20.58 o                         
   8   7   0       2055.10       1890.48        61.03 o                         
   9   7   0        649.53        630.66        37.17 o                         
  10   7   0        254.28        292.33        27.22 o                         
  11   7   0        743.82        797.62        46.41 o                         
   0   8   0       2113.49       1866.33        47.92 o                         
   1   8   0       1115.92       1062.48        22.66 o                         
   2   8   0       1149.46       1191.98        30.53 o                         
   3   8   0       3377.35       3268.96        52.42 o                         
   4   8   0          6.41          6.29         2.33 o                         
   5   8   0       1470.06       1381.51        37.57 o                         
   6   8   0         94.66        109.04        11.72 o                         
   7   8   0        183.20        187.14        15.73 o                         
   8   8   0         95.37        104.25        14.16 o                         
   9   8   0         26.15         27.56         8.57 o                         
  10   8   0         24.45         30.37        11.02 o                         
   1   9   0       3371.60       3007.36        66.95 o                         
   2   9   0       3110.68       2896.72        50.40 o                         
   3   9   0        335.85        340.30        19.05 o                         
   4   9   0      10090.24       9746.27       120.28 o                         
   5   9   0       1036.66        996.10        39.85 o                         
   6   9   0       1488.80       1559.18        52.89 o                         
   7   9   0        324.08        306.39        24.13 o                         
   8   9   0        280.46        266.89        28.74 o                         
   9   9   0          5.74          6.78         4.17 o                         
  10   9   0        164.82        148.23        23.48 o                         
   0  10   0         27.73         21.22         5.68 o                         
   1  10   0        130.31        144.46        14.69 o                         
   2  10   0       1105.45       1116.58        38.64 o                         
   3  10   0        135.27        152.51        15.47 o                         
   4  10   0         75.70        126.51        18.44 o                         
   5  10   0        125.24        110.59        13.65 o                         
   6  10   0          9.59          8.02         4.69 o                         
   7  10   0        364.64        345.02        26.81 o                         
   8  10   0         79.91         68.31        13.88 o                         
   9  10   0        108.56        115.77        20.52 o                         
   1  11   0       1584.41       1650.59        73.42 o                         
   2  11   0       2158.04       2143.87        69.20 o                         
   3  11   0        534.15        528.53        29.48 o                         
   4  11   0       2158.44       2170.63        61.73 o                         
   5  11   0         92.22         72.83        11.64 o                         
   6  11   0        176.42        169.40        18.59 o                         
   7  11   0       1216.71       1145.61        50.30 o                         
   8  11   0         94.93         78.67        15.93 o                         
   9  11   0         13.18         11.83         4.14 o                         
   0  12   0       1361.29       1537.25       104.43 o                         
   1  12   0         15.87         10.66         6.60 o                         
   2  12   0       1289.41       1252.42        66.68 o                         
   3  12   0        416.89        338.61        30.57 o                         
   4  12   0          1.95         17.38         9.33 o                         
   5  12   0        533.32        502.69        32.11 o                         
   6  12   0         10.60          1.55         4.30 o                         
   7  12   0        128.11        129.64        17.24 o                         
   8  12   0        107.98         81.77        17.62 o                         
   1  13   0        829.26        867.76        59.15 o                         
   2  13   0        414.62        389.32        39.22 o                         
   3  13   0        652.44        726.03        60.92 o                         
   4  13   0         43.31         58.23        24.64 o                         
   5  13   0        443.50        476.02        38.76 o                         
   6  13   0        206.17        153.31        19.21 o                         
   7  13   0        198.35        180.12        21.62 o                         
   0  14   0       1019.70        900.64        88.23 o                         
   1  14   0        530.14        449.25        43.47 o                         
   2  14   0         17.28         31.40        12.43 o                         
   3  14   0        335.11        452.53        50.74 o                         
   4  14   0         62.61         63.09        13.45 o                         
   5  14   0         39.70         42.56        10.98 o                         
   6  14   0         51.85         44.37        12.62 o                         
   7  14   0         29.85         43.41        15.65 o                         
   1  15   0        232.92        227.51        32.73 o                         
   2  15   0        105.78        118.36        19.31 o                         
   3  15   0         15.50         48.28        26.61 o                         
   4  15   0         42.65        229.42        36.45 o                         
   5  15   0        348.60        313.78        34.26 o                         
   6  15   0         12.40         12.12         7.84 o                         
   0  16   0         92.56        133.26        36.12 o                         
   1  16   0          5.37          5.36         3.99 o                         
   2  16   0        152.60        151.64        29.74 o                         
   3  16   0         50.95        285.40       106.03 o                         
   4  16   0        234.69        248.87        38.76 o                         
   1  17   0        686.38        660.14        60.96 o                         
   2  17   0        232.08        206.08        36.74 o                         
 -12   1   1        129.08        116.81        26.02 o                         
 -11   1   1        570.08        522.29        54.54 o                         
 -10   1   1          7.11          1.91         5.16 o                         
  -9   1   1          0.95          3.96         4.86 o                         
  -8   1   1       2153.34       2132.76        53.61 o                         
  -7   1   1       2029.07       2186.42        50.14 o                         
  -6   1   1        815.68        767.93        34.46 o                         
  -5   1   1         80.99         82.12        10.19 o                         
  -4   1   1       2031.03       1781.39        42.64 o                         
  -3   1   1        465.14        346.24        11.88 o                         
  -2   1   1         44.93         60.39         4.93 o                         
   2   1   1       1299.41       1057.03        31.04 o                         
   3   1   1       7946.77       7689.69        87.25 o                         
   4   1   1       1075.16       2598.94       944.91 o                         
   5   1   1       8743.95       8371.87       161.14 o                         
   6   1   1        995.78       1098.38        57.92 o                         
   7   1   1       5779.75       5604.61       140.98 o                         
   8   1   1       3064.42       3160.35       114.72 o                         
   9   1   1          0.21          0.00         5.52 o                         
  10   1   1        281.36        346.64        44.34 o                         
  11   1   1        358.55        530.63        57.59 o                         
 -12   2   1          1.00          0.00         7.68 o                         
 -11   2   1        159.62        183.94        34.30 o                         
 -10   2   1          6.84          5.51         5.71 o                         
  -9   2   1        253.69        260.02        25.36 o                         
  -8   2   1        335.28        353.67        21.31 o                         
  -7   2   1        930.68        927.09        31.74 o                         
  -6   2   1       2184.50       2084.24        58.49 o                         
  -5   2   1        191.57        171.85        14.75 o                         
  -4   2   1       4287.80       3978.06        66.11 o                         
  -3   2   1        234.19        230.95         9.60 o                         
  -2   2   1        183.11        217.62         7.68 o                         
  -1   2   1       3481.79       3791.73       146.50 o                         
   1   2   1      18680.17      18256.19        62.28 o                         
   2   2   1        643.55        737.05        14.71 o                         
   3   2   1       5899.82       5338.60       102.77 o                         
   5   2   1       4079.42       4099.16       128.26 o                         
   6   2   1       2289.63       2228.88        81.84 o                         
   7   2   1        295.57        316.71        33.52 o                         
   8   2   1       2853.35       2946.09       110.31 o                         
   9   2   1        798.17        764.52        59.05 o                         
  10   2   1        140.33        136.06        21.35 o                         
  11   2   1        355.59        598.62        61.69 o                         
 -12   3   1        361.62        360.05        47.69 o                         
 -11   3   1        432.53        605.53        38.49 o                         
 -10   3   1       1350.04       1400.62        64.80 o                         
  -9   3   1         51.36         46.28        11.84 o                         
  -8   3   1       1969.88       1890.32        66.22 o                         
  -7   3   1       5731.30       5655.66        75.17 o                         
  -6   3   1        149.58        183.25        18.00 o                         
  -5   3   1       4841.94       4927.07        69.75 o                         
  -4   3   1        908.22        762.18        20.50 o                         
  -3   3   1        291.87        390.34        12.86 o                         
  -2   3   1        110.83        135.07         6.11 o                         
  -1   3   1       3010.67       3031.72        56.70 o                         
   0   3   1      17921.26      20292.89       136.55 o                         
   1   3   1         22.04         22.45         3.09 o                         
   2   3   1        645.42        679.82        16.41 o                         
   3   3   1       1957.75       1876.49        36.55 o                         
   5   3   1         18.35          7.01         2.93 o                         
   6   3   1       3238.65       3358.54       100.54 o                         
   7   3   1        153.45        164.12        23.75 o                         
   8   3   1       2084.96       2183.27        95.34 o                         
   9   3   1        519.54        461.57        47.38 o                         
  10   3   1        251.62        210.77        29.09 o                         
  11   3   1        548.94        682.97        49.00 o                         
 -11   4   1         19.52         93.23        24.52 o                         
 -10   4   1        104.01        104.33        16.30 o                         
  -9   4   1          6.13          4.50         1.59 o                         
  -8   4   1       2877.54       2738.62        67.47 o                         
  -7   4   1        173.33        187.16        16.15 o                         
  -6   4   1          8.67         10.54         4.14 o                         
  -5   4   1       1371.83       1293.25        35.35 o                         
  -4   4   1        645.72        727.00        25.57 o                         
  -3   4   1       3444.59       3535.35        47.52 o                         
  -2   4   1       2469.78       2417.00        34.61 o                         
  -1   4   1       3043.06       2910.98        72.36 o                         
   0   4   1      32533.86      35366.45      1004.41 o                         
   1   4   1       8835.41       9034.50       120.42 o                         
   2   4   1       1447.81       1493.90        25.52 o                         
   3   4   1       4436.67       4328.09        39.00 o                         
   4   4   1        345.20        323.00        28.68 o                         
   5   4   1        605.91        541.54        25.29 o                         
   6   4   1        754.45        738.04        36.31 o                         
   7   4   1        247.12        267.36        30.60 o                         
   8   4   1        202.36        255.49        34.33 o                         
   9   4   1        766.16        755.27        47.12 o                         
  10   4   1         63.52         57.17        16.77 o                         
  11   4   1          0.15         72.45        19.47 o                         
 -11   5   1          8.60         37.14        13.41 o                         
 -10   5   1        443.33        426.52        41.27 o                         
  -9   5   1         31.25         48.53        10.00 o                         
  -8   5   1       2513.29       2536.61        64.67 o                         
  -7   5   1       2378.48       2276.58        56.82 o                         
  -6   5   1         16.08         31.35         6.02 o                         
  -5   5   1        205.25        181.47        10.54 o                         
  -4   5   1       8999.30       9299.99       435.23 o                         
  -3   5   1         85.48         66.65         6.02 o                         
  -2   5   1       2956.03       3132.23        54.25 o                         
  -1   5   1        814.82       1017.67        30.84 o                         
   0   5   1        211.51        396.13        12.05 o                         
   1   5   1       2896.68       2932.00        70.96 o                         
   2   5   1         58.76         72.18         5.93 o                         
   3   5   1         69.24        196.87        61.77 o                         
   4   5   1       1939.82       1955.07        62.36 o                         
   5   5   1       1681.08       1646.37        32.71 o                         
   6   5   1          1.05          3.88         2.05 o                         
  -7   0   6         24.36         18.09        11.51 o                         
 -10   0   8        379.00        117.62        41.54 o                         
   8   5   1        281.06        304.53        24.39 o                         
   9   5   1        417.03        431.44        30.03 o                         
  10   5   1        239.12        226.94        25.70 o                         
  11   5   1        565.31        560.83        45.70 o                         
 -11   6   1        499.11        596.38        40.08 o                         
 -10   6   1        326.85        248.18        27.05 o                         
  -9   6   1       1036.83       1011.29        46.66 o                         
  -8   6   1        594.56        571.71        27.59 o                         
  -7   6   1        342.69        314.87        18.84 o                         
  -6   6   1       7319.88       6823.56        72.72 o                         
  -5   6   1       2162.35       2190.19        37.53 o                         
  -4   6   1       3667.63       3439.23        42.92 o                         
  -3   6   1       4659.81       5080.45       296.40 o                         
  -2   6   1        324.31        305.64        15.36 o                         
  -1   6   1       8078.15       8641.19       110.73 o                         
   0   6   1       8120.12       8573.08        59.76 o                         
   1   6   1         40.51         38.79         4.75 o                         
   2   6   1          8.44         17.01         2.77 o                         
   3   6   1       3365.06       3332.34        61.61 o                         
   4   6   1         15.22         13.91         2.24 o                         
   5   6   1         20.51         41.93         4.74 o                         
   6   6   1        290.58        291.34        15.92 o                         
   7   6   1       1148.11       1092.57        42.97 o                         
   8   6   1         74.01         63.43        11.08 o                         
   9   6   1          1.32          4.17         4.08 o                         
  10   6   1        839.90        825.00        44.62 o                         
  11   6   1         60.89         84.62        18.92 o                         
 -11   7   1          1.79          9.06         5.36 o                         
 -10   7   1        208.95        254.23        26.73 o                         
  -9   7   1        263.82        288.04        25.13 o                         
  -8   7   1         71.65        106.08        13.79 o                         
  -6   7   1       1416.93       1314.80        31.86 o                         
  -5   7   1         83.18         80.95         8.70 o                         
  -4   7   1        758.21       1336.65       295.92 o                         
  -3   7   1       4552.81       4810.79       111.06 o                         
  -2   7   1        769.10        675.80        29.09 o                         
  -1   7   1       7367.69       7230.14        99.67 o                         
   0   7   1       5204.38       5019.21        52.81 o                         
   1   7   1         85.84         89.13         7.50 o                         
   2   7   1      10950.33      10402.21       198.74 o                         
   3   7   1       1962.49       1839.00        28.89 o                         
   4   7   1       3372.57       3338.34        51.24 o                         
   5   7   1       3202.55       3008.33        52.15 o                         
   6   7   1         23.34         21.35         4.93 o                         
   7   7   1       2899.50       2815.26        71.01 o                         
   8   7   1         97.19        133.37        16.79 o                         
   9   7   1         84.32         98.56        14.45 o                         
  10   7   1         99.43        109.68        16.15 o                         
 -10   8   1        128.83         88.50        17.39 o                         
  -9   8   1        115.90        125.65        19.74 o                         
  -8   8   1        161.83        137.97        17.12 o                         
  -7   8   1        456.82        417.71        23.10 o                         
  -6   8   1        352.27        295.02        18.09 o                         
  -5   8   1       4325.17       4237.97        64.17 o                         
  -4   8   1         74.00        262.05        24.33 o                         
  -3   8   1       5811.53       6487.25       113.15 o                         
  -2   8   1         32.15         24.22         5.31 o                         
  -1   8   1        262.34        267.65        14.87 o                         
   0   8   1       5454.18       5248.04        78.38 o                         
   1   8   1       5609.33       5562.74       114.66 o                         
   2   8   1        281.40        197.09        16.80 o                         
   3   8   1       2595.76       2506.72        34.00 o                         
   4   8   1       2327.27       2320.48        35.22 o                         
   5   8   1        694.35        624.04        24.18 o                         
   6   8   1        945.62        990.37        35.22 o                         
   7   8   1        360.80        336.53        21.61 o                         
   8   8   1         22.26         11.60        10.31 o                         
   9   8   1        429.48        454.76        31.72 o                         
  10   8   1        234.82        249.82        30.34 o                         
 -10   9   1        144.24        162.99        24.21 o                         
  -9   9   1         30.33         39.57        11.58 o                         
  -8   9   1        163.33        161.46        22.08 o                         
  -6   9   1         10.30         16.61         4.68 o                         
  -5   9   1        814.59        791.66        35.12 o                         
  -4   9   1        117.33        398.12        31.68 o                         
  -3   9   1        259.34        192.60        15.83 o                         
  -2   9   1         10.50         11.45         6.50 o                         
  -1   9   1       1186.19       1151.96        32.90 o                         
   0   9   1       2346.61       2228.47        53.60 o                         
   1   9   1        363.65        330.84        16.85 o                         
   2   9   1       5100.35       5001.20        69.03 o                         
   3   9   1       1465.09       1440.68        31.43 o                         
   4   9   1        620.78       1117.94        88.62 o                         
   5   9   1        714.45        686.38        30.28 o                         
   6   9   1        215.18        212.72        19.66 o                         
   7   9   1        255.70        305.39        24.60 o                         
   8   9   1        201.87        187.52        24.33 o                         
   9   9   1          9.53          6.33         5.55 o                         
  10   9   1        128.96        148.27        30.15 o                         
 -10  10   1        246.42        251.83        32.24 o                         
  -9  10   1         96.47         92.27        18.40 o                         
  -8  10   1          3.82          3.33         5.38 o                         
  -7  10   1        115.79        115.43        15.18 o                         
  -6  10   1        122.72        135.36        35.14 o                         
  -5  10   1        715.42        620.48        32.51 o                         
  -4  10   1         66.67        171.38        23.84 o                         
  -3  10   1        313.58        385.56        27.79 o                         
  -2  10   1       1534.37       1543.19        54.87 o                         
  -1  10   1        222.78        183.66        14.82 o                         
   0  10   1       2950.35       3028.98        65.10 o                         
   1  10   1       3125.66       2988.46        68.83 o                         
   2  10   1         53.11         50.38         7.80 o                         
   3  10   1       9208.82       9246.60       152.01 o                         
   4  10   1       1228.58       1261.57        40.71 o                         
   5  10   1        487.98        510.78        30.38 o                         
   6  10   1       1523.09       1466.00        53.54 o                         
   7  10   1        258.17        234.10        22.21 o                         
   8  10   1        545.11        512.66        41.11 o                         
   9  10   1        541.44        578.94        46.27 o                         
  -9  11   1         17.20          8.55         7.14 o                         
  -8  11   1          0.71          3.48         3.60 o                         
  -6  11   1        313.35        274.28        23.56 o                         
  -5  11   1        249.88        226.16        20.32 o                         
  -4  11   1          3.72         25.21        25.39 o                         
  -3  11   1        114.60        118.09        17.14 o                         
  -2  11   1        551.17        600.38        36.04 o                         
  -1  11   1         24.74         13.45         6.58 o                         
   0  11   1         29.44         29.99         7.09 o                         
   1  11   1        247.54        257.35        21.32 o                         
   2  11   1         85.41        100.89        11.35 o                         
   3  11   1        401.07        330.96        20.47 o                         
   4  11   1          5.97        533.14       119.35 o                         
   5  11   1       1084.80       1000.38        44.18 o                         
   6  11   1         29.46         14.37         5.36 o                         
   7  11   1         33.10         30.77         8.00 o                         
   8  11   1          6.14          4.64         4.51 o                         
   9  11   1         69.15         68.21        15.67 o                         
  -8  12   1        155.44        141.35        24.05 o                         
  -7  12   1        205.50        202.64        26.05 o                         
  -6  12   1        709.54        659.81        38.00 o                         
  -5  12   1         25.67         33.72         9.67 o                         
  -4  12   1        228.83        276.80        28.81 o                         
  -3  12   1       1006.33       1108.33        46.19 o                         
  -2  12   1         32.14         56.78        13.87 o                         
  -1  12   1        431.74        436.77        39.03 o                         
   0  12   1       1419.77       1426.64        71.75 o                         
   1  12   1        216.49        230.14        29.72 o                         
   2  12   1        115.52        104.13        15.66 o                         
   3  12   1         10.39        157.70        63.84 o                         
   4  12   1         77.89         72.06        11.52 o                         
   5  12   1        190.63        151.41        17.26 o                         
   6  12   1        162.75        170.10        19.54 o                         
   7  12   1        262.51        252.95        24.37 o                         
   8  12   1         20.99         35.41        14.30 o                         
  -8  13   1         42.85         40.14        14.83 o                         
  -7  13   1          8.75          8.47         8.86 o                         
  -6  13   1         10.78         10.08         6.83 o                         
  -5  13   1         33.61         37.90        11.79 o                         
  -4  13   1        220.70        529.58       132.05 o                         
  -3  13   1        352.14        359.88        27.57 o                         
  -2  13   1         93.83         81.22        17.81 o                         
  -1  13   1        608.60        587.22        48.73 o                         
   0  13   1        176.89        208.37        29.07 o                         
   1  13   1          2.54          8.41         6.41 o                         
   2  13   1        255.88        228.98        32.20 o                         
   3  13   1        208.60        162.00        27.60 o                         
   4  13   1        412.97        394.55        35.11 o                         
   5  13   1        503.42        452.68        38.40 o                         
   6  13   1          1.23          8.84         7.37 o                         
   7  13   1        448.16        442.70        34.20 o                         
  -7  14   1        448.90        449.68        54.44 o                         
  -6  14   1        957.55        942.18        59.22 o                         
  -5  14   1          4.47          4.21         7.46 o                         
  -4  14   1       1459.65       1399.69        69.18 o                         
  -3  14   1        568.58        687.82        60.23 o                         
  -2  14   1         98.54         98.38        20.26 o                         
  -1  14   1        929.41        879.39        62.22 o                         
   0  14   1        854.30        827.20        59.80 o                         
   1  14   1          9.54          0.00         2.81 o                         
   2  14   1         27.22         40.60        15.61 o                         
   3  14   1        202.51        309.04        41.04 o                         
   4  14   1          5.83         26.46        14.78 o                         
   5  14   1        486.82        448.17        39.76 o                         
   6  14   1         10.35         10.36        15.81 o                         
  -6  15   1          7.51          0.00         9.54 o                         
  -5  15   1        530.48        565.04        45.94 o                         
  -4  15   1        318.23        536.33        54.50 o                         
  -3  15   1        179.43        192.19        33.60 o                         
  -2  15   1        881.90        889.71        63.29 o                         
  -1  15   1         70.26         92.85        22.72 o                         
   0  15   1        176.38        216.94        32.17 o                         
   1  15   1        170.73        243.44        47.48 o                         
   2  15   1         38.36         42.06        15.98 o                         
   3  15   1         79.11        297.03        44.60 o                         
   4  15   1         16.90         18.70         9.88 o                         
   5  15   1          2.28          2.87         5.28 o                         
  -4  16   1          0.06          3.87        11.30 o                         
  -3  16   1        112.71        113.48        26.17 o                         
  -2  16   1        302.75        303.53        59.92 o                         
  -1  16   1          4.17          8.86         6.38 o                         
   0  16   1        430.02        384.22        43.69 o                         
   1  16   1        243.63        243.71        30.30 o                         
   2  16   1          8.55         12.92         7.65 o                         
   3  16   1        327.43        353.69        47.01 o                         
   4  16   1        242.14        251.43        39.75 o                         
  -2  17   1         91.71         94.13        32.00 o                         
  -1  17   1        152.13        221.99        76.81 o                         
   0  17   1          7.28          2.56         6.71 o                         
   1  17   1        151.36        176.15        32.87 o                         
 -12   0   2       1700.34       2000.30       155.30 o                         
 -11   0   2          5.98         12.49        11.77 o                         
 -10   0   2        886.45        985.84        97.25 o                         
  -9   0   2          7.10          3.00         3.13 o                         
  -8   0   2        961.66        977.52        50.19 o                         
  -7   0   2       1525.61       1385.25        55.53 o                         
  -6   0   2        914.44        841.52        39.77 o                         
  -5   0   2        339.79        359.28        23.53 o                         
  -4   0   2       4355.21       4840.76        92.91 o                         
  -2   0   2      10389.37      11853.13       151.35 o                         
   1   0   2      35956.04      36546.79       172.28 o                         
   2   0   2       5833.27       5170.71        76.91 o                         
   3   0   2        394.09        405.84        35.97 o                         
   5   0   2       2025.18       1948.11        69.62 o                         
   6   0   2      11549.13      11282.26       185.15 o                         
   8   0   2        400.01        443.87        61.10 o                         
   9   0   2       2033.51       1948.37       138.57 o                         
  11   0   2         43.94         31.00        17.89 o                         
 -12   1   2         17.69         16.06        10.48 o                         
 -11   1   2        196.03        197.42        32.76 o                         
 -10   1   2         57.77         26.07        16.28 o                         
  -9   1   2         98.15        118.92        16.66 o                         
  -8   1   2        718.44        716.98        30.28 o                         
  -6   1   2          3.34          6.74         2.03 o                         
  -5   1   2          2.01          2.69         0.74 o                         
  -4   1   2       4771.69       4816.52        57.66 o                         
  -3   1   2       5108.38       5512.64        44.87 o                         
  -2   1   2      14489.80      15895.61       245.01 o                         
  -1   1   2       3275.73       1987.77       918.75 o                         
   0   1   2       3798.97        656.40       898.52 o                         
   1   1   2       9249.01       9366.83        55.76 o                         
   2   1   2        763.35        811.28        24.34 o                         
   3   1   2          8.76        135.68        17.79 o                         
   4   1   2        176.73       2168.05      1207.31 o                         
   5   1   2        246.85        202.20        15.89 o                         
   6   1   2       2639.41       2592.30        73.92 o                         
   7   1   2        121.77        161.75        23.82 o                         
   8   1   2       2870.02       2848.91       111.85 o                         
   9   1   2          1.25          1.67         7.40 o                         
  10   1   2        187.58        189.39        31.92 o                         
  11   1   2        227.30        220.67        36.22 o                         
 -12   2   2        383.45        397.42        39.21 o                         
 -11   2   2        148.81        491.96        52.24 o                         
 -10   2   2         16.90         10.97         5.06 o                         
  -9   2   2       1060.42       1093.68        51.83 o                         
  -8   2   2        397.49        345.69        21.07 o                         
  -7   2   2        917.33        963.66        31.62 o                         
  -6   2   2        705.32        644.55        23.13 o                         
  -5   2   2       3274.81       3268.92        42.24 o                         
  -4   2   2       1439.60       1492.41        24.78 o                         
  -3   2   2       3491.55       3755.51        45.50 o                         
  -2   2   2       3290.79       3443.20        57.44 o                         
  -1   2   2        219.96        252.29        12.21 o                         
   0   2   2      49302.41      52776.79       612.51 o                         
   1   2   2         90.52        146.71         6.47 o                         
   2   2   2      10716.37      11105.06        67.07 o                         
   3   2   2       2355.62       2318.83        46.68 o                         
   4   2   2       2555.58       2497.58        58.78 o                         
   5   2   2        578.26        637.10        33.12 o                         
   6   2   2        680.52        664.18        37.80 o                         
   7   2   2       1832.20       1865.16        83.55 o                         
   8   2   2        163.79        157.46        30.17 o                         
   9   2   2        251.84        276.42        36.79 o                         
  10   2   2        785.04        861.81        69.86 o                         
  11   2   2         24.65        405.82        53.03 o                         
 -12   3   2         48.98         66.37        15.54 o                         
 -11   3   2        733.07        719.62        41.10 o                         
 -10   3   2        622.10        600.11        37.72 o                         
  -9   3   2         17.88          8.32         4.28 o                         
  -8   3   2        245.43        263.88        20.72 o                         
  -7   3   2       1015.74       1006.88        27.36 o                         
  -6   3   2       3236.11       3160.88        49.23 o                         
  -5   3   2       1436.07       1521.00        38.69 o                         
  -4   3   2         56.27         95.08         9.17 o                         
  -3   3   2       1942.57       1903.10        30.95 o                         
  -2   3   2        332.81        325.68        10.36 o                         
  -1   3   2       3747.36       4001.98        46.50 o                         
   0   3   2       2583.11       2865.83        45.88 o                         
   1   3   2         23.24         15.18         2.06 o                         
   2   3   2        467.95        468.32        13.69 o                         
   3   3   2        641.26        755.45        18.72 o                         
   4   3   2          6.71         34.88         6.92 o                         
   5   3   2        113.38         75.18        11.37 o                         
   6   3   2        963.29       1154.22        50.22 o                         
   7   3   2        422.10        469.42        41.62 o                         
   8   3   2       1897.88       1901.60        90.42 o                         
   9   3   2        361.74        353.81        40.65 o                         
  10   3   2        219.81        247.04        35.84 o                         
  11   3   2         63.96        132.67        24.95 o                         
 -12   4   2         39.16         23.08        11.04 o                         
 -11   4   2        350.06        897.13        58.24 o                         
 -10   4   2         86.35         97.00        14.23 o                         
  -9   4   2         42.21         45.62         9.60 o                         
  -8   4   2       1108.03       1066.44        41.69 o                         
  -7   4   2        390.86        430.38        24.35 o                         
  -6   4   2       1533.48       1399.27        41.12 o                         
  -5   4   2       5395.15       5466.15        74.34 o                         
  -4   4   2        505.71        699.53        21.48 o                         
  -3   4   2       8094.05       8080.35        78.32 o                         
  -2   4   2        369.95        417.89        25.40 o                         
  -1   4   2       6356.06       6587.61        95.75 o                         
   0   4   2      19490.64      20479.65       178.68 o                         
   1   4   2       1902.77       2050.40        27.15 o                         
   2   4   2       1490.71       1348.22        24.06 o                         
   3   4   2       2825.54       2853.81        42.14 o                         
   4   4   2        308.22        318.94        17.69 o                         
   5   4   2        656.21        681.61        28.33 o                         
   6   4   2        364.25        345.45        22.16 o                         
   7   4   2        206.30        247.02        20.31 o                         
   8   4   2         11.35          9.77         5.40 o                         
   9   4   2          8.82         10.63         5.04 o                         
  10   4   2        313.14        330.08        43.19 o                         
  11   4   2         40.04        179.35        28.18 o                         
 -11   5   2          4.57         90.70        20.03 o                         
 -10   5   2        438.90        475.75        44.74 o                         
  -9   5   2        675.45        685.74        35.92 o                         
  -8   5   2        205.48        186.06        17.10 o                         
  -7   5   2       3075.62       3111.32        66.64 o                         
  -6   5   2        753.79        779.95        30.50 o                         
  -5   5   2       6848.28       6622.17        99.14 o                         
  -4   5   2      11032.27      10518.84       275.83 o                         
  -3   5   2        520.84        654.21       135.17 o                         
  -2   5   2        292.32        238.04        14.34 o                         
  -1   5   2      13769.18      13960.72       151.91 o                         
   0   5   2         27.62         39.89         7.56 o                         
   1   5   2      11391.47      10982.30       321.17 o                         
   2   5   2       1010.47        979.47        23.71 o                         
   3   5   2        262.94        723.29       155.86 o                         
   4   5   2        830.87        834.81        25.47 o                         
   5   5   2        335.63        320.78        17.98 o                         
   6   5   2         53.04         78.65        12.41 o                         
   8   5   2        114.21        107.70        17.04 o                         
   9   5   2         43.68         50.83        12.18 o                         
  10   5   2         76.48         54.85        15.30 o                         
  11   5   2         23.86         15.36         8.11 o                         
 -11   6   2         22.61         38.00        10.43 o                         
 -10   6   2        200.58        228.67        24.85 o                         
  -9   6   2       1015.83        975.55        45.42 o                         
  -8   6   2        603.74        594.20        28.38 o                         
  -7   6   2        767.06        777.59        30.19 o                         
  -6   6   2        535.86        529.43        19.87 o                         
  -5   6   2       1541.05       1653.61        32.85 o                         
  -4   6   2         70.90        229.94        97.78 o                         
  -3   6   2         27.41         84.42        62.05 o                         
  -2   6   2        334.91        349.26        19.72 o                         
  -1   6   2       4069.69       4362.71        71.31 o                         
   0   6   2        102.91        127.20        11.80 o                         
   1   6   2         43.76         54.40         5.01 o                         
   2   6   2          0.02         27.52         3.93 o                         
   3   6   2       1236.90       2299.19       132.03 o                         
   4   6   2        336.27        333.39        16.37 o                         
   5   6   2          1.88          2.19         2.10 o                         
   6   6   2        230.18        219.22        18.19 o                         
   7   6   2        559.43        595.04        32.27 o                         
   8   6   2         14.57          6.85         6.43 o                         
   9   6   2         17.19         21.64         7.94 o                         
  10   6   2        386.92        425.18        37.86 o                         
 -11   7   2        163.31        158.06        20.28 o                         
 -10   7   2        360.90        350.58        28.81 o                         
  -9   7   2        117.44        116.00        15.65 o                         
  -8   7   2       1421.02       1490.05        53.92 o                         
  -7   7   2       6276.09       5985.55        91.16 o                         
  -6   7   2       2632.28       2592.70        64.32 o                         
  -5   7   2       1303.15       1373.46        41.76 o                         
  -4   7   2       4639.35       4736.76       108.41 o                         
  -3   7   2         15.46        379.12       279.35 o                         
  -2   7   2       1834.96       1758.73        48.22 o                         
  -1   7   2        484.31        425.76        24.02 o                         
   0   7   2        371.80        418.44        15.63 o                         
   1   7   2       3174.99       3259.13        60.78 o                         
   2   7   2       1147.78       1034.38        26.62 o                         
   3   7   2        572.55        750.51        34.18 o                         
   4   7   2        994.13        954.30        42.24 o                         
   5   7   2        268.05        249.89        16.44 o                         
   6   7   2        306.32        299.32        19.62 o                         
   7   7   2        271.52        281.19        22.30 o                         
   8   7   2        163.54        167.25        18.64 o                         
   9   7   2         73.14         77.74        13.32 o                         
  10   7   2         43.23         24.57         9.22 o                         
 -11   8   2         32.92         50.67        14.29 o                         
 -10   8   2        606.61        614.69        47.59 o                         
  -9   8   2        455.26        466.55        39.11 o                         
  -8   8   2        875.03       1006.48        52.85 o                         
  -7   8   2       1708.91       1572.82        50.98 o                         
  -6   8   2        180.69        136.64        14.13 o                         
  -5   8   2       1468.88       1466.17        45.86 o                         
  -4   8   2       1024.65       1047.12        44.09 o                         
  -3   8   2        154.19        586.14       226.04 o                         
  -2   8   2        291.85        257.70        19.54 o                         
  -1   8   2        587.73        632.42        31.72 o                         
   0   8   2        127.43         82.47         7.54 o                         
   1   8   2        729.28        778.49        27.18 o                         
   2   8   2       8973.33       8390.38        94.01 o                         
   3   8   2        865.37        986.68        40.05 o                         
   4   8   2       2549.04       2349.62        40.99 o                         
   5   8   2       1553.38       1495.10        41.52 o                         
   6   8   2         78.56         66.95         8.35 o                         
   7   8   2        641.85        628.59        34.35 o                         
   8   8   2        149.42        195.16        20.53 o                         
   9   8   2        301.08        289.83        25.87 o                         
  10   8   2        551.46        561.38        59.22 o                         
 -10   9   2        183.92        180.20        27.16 o                         
  -9   9   2        183.28        166.18        24.00 o                         
  -8   9   2        802.63        812.47        51.07 o                         
  -7   9   2        165.13        172.77        22.77 o                         
  -6   9   2        278.77        317.41        23.09 o                         
  -5   9   2          7.42         12.71         4.71 o                         
  -4   9   2       1612.53       1553.89        56.89 o                         
  -3   9   2        146.87        182.48        22.40 o                         
  -2   9   2        221.09        191.67        18.05 o                         
  -1   9   2         46.09         37.70         5.91 o                         
   0   9   2       1172.07       1114.01        28.69 o                         
   1   9   2         30.44         33.64         5.36 o                         
   2   9   2       5999.20       5836.73       110.16 o                         
   3   9   2       4922.61       4738.28        60.54 o                         
   4   9   2        126.11        120.00        10.44 o                         
   5   9   2       1771.00       1738.59        42.65 o                         
   6   9   2       1571.84       1535.25        49.15 o                         
   7   9   2        605.69        592.02        34.40 o                         
   8   9   2       1140.92       1087.79        58.31 o                         
   9   9   2        169.54        158.87        30.91 o                         
 -10  10   2        112.33        104.21        30.02 o                         
  -9  10   2         91.76         60.37        14.37 o                         
  -8  10   2         70.91         64.76        14.41 o                         
  -7  10   2        272.94        298.01        30.49 o                         
  -6  10   2        477.90        474.69        34.63 o                         
  -5  10   2         30.02         22.79         6.52 o                         
  -4  10   2        775.52        715.43        40.74 o                         
  -3  10   2         22.76         44.28        10.47 o                         
  -2  10   2        444.02        483.63        30.89 o                         
  -1  10   2         69.93         78.22         9.56 o                         
   0  10   2        404.87        411.95        18.76 o                         
   1  10   2         55.30         58.82         7.09 o                         
   2  10   2        193.78        190.96        15.61 o                         
   3  10   2        136.16        122.86        11.92 o                         
   4  10   2       1026.89       1247.35        55.52 o                         
   5  10   2         30.21         48.27         8.19 o                         
   6  10   2         15.32         13.31         3.77 o                         
   7  10   2         63.92         59.72        10.79 o                         
   8  10   2        196.63        197.90        24.76 o                         
   9  10   2         10.35          6.30         6.01 o                         
  -9  11   2         17.71         11.92         3.79 o                         
  -8  11   2        314.49        332.80        34.52 o                         
  -7  11   2        250.89        234.44        34.78 o                         
  -6  11   2        225.92        209.54        23.39 o                         
  -5  11   2        288.96        300.88        27.67 o                         
  -4  11   2        602.54        518.79        36.34 o                         
  -3  11   2         24.04         90.10        47.59 o                         
  -2  11   2         60.30         61.92        11.16 o                         
  -1  11   2        819.10        791.16        35.37 o                         
   0  11   2         99.94         98.54        12.79 o                         
   1  11   2        374.57        356.90        23.31 o                         
   2  11   2        918.90        878.35        34.57 o                         
   3  11   2        899.55        991.31        40.91 o                         
   4  11   2        900.52       1073.83        40.52 o                         
   5  11   2       1710.64       1683.76        52.14 o                         
   6  11   2        202.89        185.35        20.52 o                         
   7  11   2        479.75        445.74        32.31 o                         
   8  11   2       1187.99       1203.59        55.05 o                         
  -9  12   2         44.18         46.32        17.80 o                         
  -8  12   2         10.63         17.88        10.59 o                         
  -7  12   2        143.90        128.26        25.89 o                         
  -6  12   2         24.73         20.01         6.76 o                         
  -5  12   2        225.37        222.42        24.92 o                         
  -4  12   2        184.07        229.30        25.19 o                         
  -3  12   2         33.12         87.76        17.40 o                         
  -2  12   2         10.31          9.51         3.66 o                         
  -1  12   2        289.96        319.17        33.87 o                         
   0  12   2          4.22         20.86         9.83 o                         
   1  12   2        199.01        195.83        17.80 o                         
   2  12   2        383.06        421.85        31.48 o                         
   3  12   2          8.68         62.24        29.06 o                         
   4  12   2       1455.86       1315.26        45.39 o                         
   5  12   2        159.70        153.88        16.22 o                         
   6  12   2        471.51        575.21        52.30 o                         
   7  12   2        135.50        148.47        19.18 o                         
   8  12   2         23.74         26.38         8.61 o                         
  -8  13   2         13.74         24.09        12.10 o                         
  -7  13   2        761.04        739.90        66.64 o                         
  -6  13   2        317.01        290.66        36.49 o                         
  -5  13   2         93.31         85.73        15.97 o                         
  -4  13   2       1357.88       1449.41        68.27 o                         
  -3  13   2        816.02        887.37        67.02 o                         
  -2  13   2       1073.17       1052.33        62.87 o                         
  -1  13   2       2458.21       2478.19        99.95 o                         
   0  13   2        324.28        342.93        37.10 o                         
   1  13   2        385.46        363.86        40.83 o                         
   2  13   2        600.53        626.51        40.36 o                         
   3  13   2        103.07        293.54        72.34 o                         
   4  13   2        339.45        346.53        32.39 o                         
   5  13   2        396.15        350.90        33.75 o                         
   6  13   2          1.11          7.25         4.26 o                         
   7  13   2        139.22        123.44        17.14 o                         
  -7  14   2         28.45         39.63        13.53 o                         
  -6  14   2         15.99         15.52        11.33 o                         
  -5  14   2        381.87        398.85        37.22 o                         
  -4  14   2          3.44        321.14       150.54 o                         
  -3  14   2        642.91        685.46        60.93 o                         
  -2  14   2        906.94        881.20        60.56 o                         
  -1  14   2          9.73          0.08         5.64 o                         
   0  14   2        622.24        617.36        52.93 o                         
   1  14   2        156.39        154.09        27.76 o                         
   2  14   2          2.55          0.00         9.15 o                         
   3  14   2        174.44        256.34        39.58 o                         
   4  14   2         99.36        124.63        26.38 o                         
   5  14   2        298.00        303.40        40.85 o                         
   6  14   2         31.85         23.98         5.59 o                         
  -6  15   2        126.09        128.11        30.17 o                         
  -5  15   2        138.54        137.64        21.70 o                         
  -4  15   2        936.13        930.70        59.49 o                         
  -3  15   2        276.05        260.43        53.28 o                         
  -2  15   2        167.91        163.05        27.29 o                         
  -1  15   2       1182.21       1120.46        72.87 o                         
   0  15   2          7.55          8.35         3.06 o                         
   1  15   2        667.00        658.26        62.06 o                         
   2  15   2        654.15        588.64        57.35 o                         
   3  15   2         28.60        106.62        62.48 o                         
   4  15   2        177.93        157.82        29.09 o                         
   5  15   2         21.07         23.06        10.55 o                         
  -4  16   2         15.72          0.00        10.22 o                         
  -3  16   2       1283.85       1282.46        87.57 o                         
  -2  16   2        217.52        247.01        53.76 o                         
  -1  16   2        340.98        334.18        41.73 o                         
   0  16   2        920.32        965.39        72.32 o                         
   1  16   2         20.42         15.20         8.62 o                         
   2  16   2        381.93        396.54        48.68 o                         
   3  16   2        165.96        165.52        31.25 o                         
  -2  17   2         72.82         85.64        32.61 o                         
  -1  17   2          6.12         14.26         9.96 o                         
   0  17   2        184.52        172.68        26.38 o                         
  10   0  -4        416.37        130.71        44.51 o                         
   1  17   2         29.99         39.61        16.57 o                         
 -12   1   3        951.75       1126.56        66.22 o                         
 -11   1   3        322.92        398.00        38.32 o                         
 -10   1   3       1948.64       2199.10        82.33 o                         
  -9   1   3        673.19        737.98        41.10 o                         
  -8   1   3       3062.79       3024.33        61.92 o                         
  -7   1   3      12828.27      12533.72       121.74 o                         
  -6   1   3          8.39          8.07         1.49 o                         
  -5   1   3      13258.01      13642.17       100.65 o                         
  -4   1   3      11043.96      10839.98       125.65 o                         
  -2   1   3       4443.22       4505.80       131.33 o                         
  -1   1   3       5202.47       5047.17        54.35 o                         
   0   1   3       5993.94       6231.46        55.71 o                         
   1   1   3         18.92          9.11         3.95 o                         
   2   1   3        174.69        156.12        10.36 o                         
   3   1   3       1529.56       5225.47      1209.30 o                         
   4   1   3          3.04          0.52         2.69 o                         
   5   1   3        303.35        299.24        22.32 o                         
   6   1   3       2589.64       2805.04        67.15 o                         
   7   1   3        381.18        389.26        31.32 o                         
   8   1   3        691.08        729.21        57.86 o                         
   9   1   3       1291.22       1320.88        81.87 o                         
  10   1   3        117.32         80.47        23.29 o                         
  11   1   3        520.75        564.21        61.15 o                         
 -12   2   3        277.47        256.12        30.82 o                         
 -11   2   3        401.45        425.27        38.05 o                         
 -10   2   3         35.98         30.60         8.64 o                         
  -9   2   3        112.28        145.59        15.99 o                         
  -8   2   3         65.37         66.64         9.98 o                         
  -7   2   3       1486.99       1544.84        35.36 o                         
  -6   2   3        357.47        419.87        16.92 o                         
  -5   2   3        598.80        584.49        24.00 o                         
  -4   2   3       7116.63       6644.25       103.28 o                         
  -3   2   3        214.76        464.10       215.83 o                         
  -2   2   3       1896.16       1864.43        42.23 o                         
  -1   2   3        594.16        732.68        18.19 o                         
   0   2   3        437.36        438.84        13.72 o                         
   1   2   3        721.10        691.39        23.89 o                         
   2   2   3        197.07        238.24         9.66 o                         
   3   2   3         20.71         71.51         7.95 o                         
   4   2   3         86.85         96.01        17.57 o                         
   5   2   3       1503.84       1357.56        81.41 o                         
   6   2   3        294.13        275.51        21.06 o                         
   7   2   3       2108.82       2022.15        72.59 o                         
   8   2   3        985.39        991.66        67.99 o                         
   9   2   3        454.08        483.75        49.32 o                         
  10   2   3        370.16        409.41        49.24 o                         
  11   2   3         38.11         45.52        18.44 o                         
 -12   3   3          3.97          4.80         3.62 o                         
 -11   3   3         17.14         73.47        18.60 o                         
 -10   3   3        206.99        184.44        22.10 o                         
  -9   3   3        495.30        560.81        32.19 o                         
  -8   3   3        708.75        802.07        36.68 o                         
  -7   3   3       1005.93        999.20        37.61 o                         
  -6   3   3       2695.20       2518.15        57.09 o                         
  -5   3   3          2.79          5.95         2.30 o                         
  -4   3   3      15313.39      15159.16       249.46 o                         
  -3   3   3        319.58        445.85        80.44 o                         
  -2   3   3        186.04        155.96         9.00 o                         
  -1   3   3         83.84         43.25         4.71 o                         
   0   3   3       1301.83       1213.90        24.41 o                         
   1   3   3      14564.54      13767.78       143.09 o                         
   2   3   3       5806.11       5501.67        54.27 o                         
   3   3   3        348.59        390.53        15.09 o                         
   4   3   3       2391.56       2334.30        44.34 o                         
   5   3   3       1658.35       1638.89        42.69 o                         
   6   3   3         47.43         71.15        14.17 o                         
   7   3   3        975.67        989.44        50.85 o                         
   8   3   3        795.18        827.27        61.73 o                         
   9   3   3        132.18        157.34        27.49 o                         
  10   3   3         43.08         49.26        18.18 o                         
  11   3   3         83.70        143.39        30.59 o                         
 -12   4   3         80.51        101.03        24.10 o                         
 -11   4   3         17.57         34.39         8.83 o                         
 -10   4   3         45.39         34.55        10.27 o                         
  -9   4   3        175.37        164.05        17.16 o                         
  -8   4   3          2.69          4.57         3.59 o                         
  -7   4   3        668.38        771.71        33.51 o                         
  -6   4   3       1326.67       1296.63        40.13 o                         
  -5   4   3        961.52        958.50        37.53 o                         
  -4   4   3        662.52        721.85        56.50 o                         
  -3   4   3         13.54        826.49       343.74 o                         
  -2   4   3       3036.05       3179.71        53.42 o                         
  -1   4   3       4345.65       4651.47        52.81 o                         
   0   4   3       2721.57       3017.43        46.49 o                         
   1   4   3      11377.15      11400.59       150.62 o                         
   2   4   3        277.63        343.70        13.01 o                         
   3   4   3       2786.95       2975.15        42.31 o                         
   4   4   3         44.71         76.79         8.61 o                         
   5   4   3        172.48        207.41        17.80 o                         
   6   4   3       1219.69       1209.16        41.76 o                         
   7   4   3       3367.66       3575.83        79.99 o                         
   8   4   3        129.54        155.91        18.99 o                         
   9   4   3        314.23        275.81        36.43 o                         
  10   4   3        142.26        143.00        29.98 o                         
 -11   5   3          8.30         12.31         5.45 o                         
 -10   5   3        110.26        124.70        16.14 o                         
  -9   5   3          3.07          3.62         3.33 o                         
  -8   5   3         10.05          0.49         4.81 o                         
  -7   5   3       1979.22       2084.19        64.24 o                         
  -6   5   3       1899.25       1812.15        55.95 o                         
  -5   5   3        576.50        557.50        19.97 o                         
  -4   5   3        886.80        769.00        24.76 o                         
  -3   5   3       4048.28       3670.08        93.81 o                         
  -2   5   3       4433.59       4303.16        90.96 o                         
  -1   5   3      15609.12      15716.38       531.31 o                         
   0   5   3       1613.27       1852.37        39.28 o                         
   1   5   3       1715.32       1553.73        25.12 o                         
   2   5   3      16174.02      16038.67       114.44 o                         
   3   5   3       1650.86       1874.36        34.93 o                         
   4   5   3       2378.56       2710.85       205.99 o                         
   5   5   3       1499.87       1489.73        50.34 o                         
   6   5   3         15.37          6.01         2.84 o                         
   7   5   3       1174.32       1158.09        44.73 o                         
   8   5   3          9.00          8.23         3.20 o                         
   9   5   3          4.94         17.40         9.84 o                         
  10   5   3        160.87        168.73        32.51 o                         
 -11   6   3        116.86        299.69        88.53 o                         
 -10   6   3         55.74         70.43        14.22 o                         
  -9   6   3         83.26         63.46         9.58 o                         
  -8   6   3        909.57        838.98        38.73 o                         
  -7   6   3        516.26        553.38        29.36 o                         
  -6   6   3        666.53        702.24        26.21 o                         
  -5   6   3       5428.18       5193.63        86.54 o                         
  -4   6   3       3265.41       2857.88        64.67 o                         
  -3   6   3       1161.34       1498.23       322.95 o                         
  -2   6   3       9938.58       9793.36       147.05 o                         
  -1   6   3       9107.75       9490.13       259.43 o                         
   0   6   3      22299.41      23119.09       187.23 o                         
   1   6   3      12608.89      11788.45       152.59 o                         
   2   6   3         81.77         95.19         7.40 o                         
   3   6   3       3673.19       3509.49        53.20 o                         
   4   6   3       4209.72       3899.27        59.25 o                         
   5   6   3        567.34        558.75        27.77 o                         
   6   6   3       1304.88       1305.19        45.76 o                         
   7   6   3         23.54         32.84         7.65 o                         
   8   6   3        512.39        485.51        34.76 o                         
   9   6   3        337.23        340.28        40.75 o                         
  10   6   3         53.94         41.70        15.30 o                         
 -11   7   3        160.75        167.50        24.47 o                         
 -10   7   3        393.61        412.94        45.39 o                         
  -9   7   3         42.28         59.09        13.01 o                         
  -8   7   3       1357.25       1369.06        50.17 o                         
  -6   7   3         15.19          9.15         4.47 o                         
  -5   7   3        243.91        247.71        19.39 o                         
  -4   7   3        414.26        438.67        91.78 o                         
  -3   7   3        339.02        572.32       191.15 o                         
  -2   7   3         14.92         22.30         4.89 o                         
  -1   7   3        306.98        331.94        27.88 o                         
   0   7   3        206.27        203.14        16.58 o                         
   1   7   3         82.18         74.22         6.94 o                         
   2   7   3        154.31        101.43         9.67 o                         
   3   7   3       2215.49       3407.40        60.08 o                         
   4   7   3        866.68       1065.86        89.98 o                         
   5   7   3        108.20        126.54        10.52 o                         
   6   7   3        419.96        349.77        21.35 o                         
   7   7   3        198.32        179.86        18.39 o                         
   8   7   3        298.29        262.72        34.42 o                         
   9   7   3        474.99        443.42        47.47 o                         
  10   7   3         10.11         11.30         4.28 o                         
 -11   8   3        440.60        510.40        44.81 o                         
 -10   8   3        571.72        554.63        47.01 o                         
  -9   8   3        427.92        398.82        36.31 o                         
  -8   8   3        262.68        285.71        29.38 o                         
  -6   8   3        770.10        771.11        38.21 o                         
  -5   8   3        366.66        351.93        25.02 o                         
  -4   8   3          0.06          2.70         1.63 o                         
  -3   8   3        375.30        714.26       247.01 o                         
  -2   8   3       2003.60       1827.73        53.27 o                         
  -1   8   3        490.31        485.31        28.03 o                         
   0   8   3       3062.41       2988.33        52.78 o                         
   1   8   3       5404.43       5146.23        56.71 o                         
   2   8   3       1579.88       1603.88        40.50 o                         
   3   8   3       1807.17       1886.70        45.74 o                         
   4   8   3        905.68       1026.90        91.48 o                         
   5   8   3        845.47        698.51        25.48 o                         
   6   8   3         76.38         80.16        11.41 o                         
   7   8   3        599.70        540.54        32.47 o                         
   8   8   3         30.51         29.36        10.41 o                         
   9   8   3        249.95        229.89        28.04 o                         
 -10   9   3        599.93        589.28        50.01 o                         
  -9   9   3         16.77         15.30         8.84 o                         
  -8   9   3        218.12        206.24        31.89 o                         
  -7   9   3        130.19        170.19        27.80 o                         
  -6   9   3          1.37          0.94         1.27 o                         
  -5   9   3        924.01        984.23        45.06 o                         
  -4   9   3         34.53       2054.99       764.39 o                         
  -3   9   3        693.49        926.43        51.08 o                         
  -2   9   3        115.51        142.93        15.61 o                         
  -1   9   3        307.41        255.82        19.52 o                         
   0   9   3          3.50          0.61         1.59 o                         
   1   9   3        549.48        547.95        19.60 o                         
   2   9   3         23.69         36.92         7.83 o                         
   3   9   3         68.73        138.36        17.09 o                         
   4   9   3        359.08        329.90        21.44 o                         
   5   9   3         27.69         26.41         5.21 o                         
   6   9   3        250.83        230.77        18.26 o                         
   8   9   3         14.24         19.71        10.76 o                         
   9   9   3        299.46        287.76        40.73 o                         
 -10  10   3         12.27         16.14        12.16 o                         
  -9  10   3       1429.03       1512.60        93.08 o                         
  -8  10   3        720.72        709.03        61.25 o                         
  -7  10   3        759.89        660.55        57.71 o                         
  -6  10   3       1605.74       1568.31        68.52 o                         
  -5  10   3       1147.90       1174.39        52.07 o                         
  -4  10   3        421.11        482.89        43.95 o                         
  -3  10   3       2085.64       4034.68       425.45 o                         
  -2  10   3        134.88        120.69        15.42 o                         
  -1  10   3        447.79        435.21        23.72 o                         
   0  10   3        921.32        797.10        27.44 o                         
   1  10   3         52.36         55.69         7.85 o                         
   2  10   3         34.48         41.22         8.39 o                         
   4  10   3        317.64        295.45        20.00 o                         
   5  10   3          9.78          4.34         2.10 o                         
   6  10   3        180.99        161.54        16.01 o                         
   7  10   3       1153.77       1089.44        44.93 o                         
   8  10   3         78.89        115.27        30.80 o                         
   9  10   3        288.22        265.72        40.41 o                         
  -9  11   3          7.46          0.00         4.45 o                         
  -8  11   3        428.90        434.92        50.11 o                         
  -7  11   3        547.27        463.22        50.57 o                         
  -6  11   3         97.04         88.55        15.33 o                         
  -5  11   3        543.04        494.67        35.53 o                         
  -4  11   3         47.12        176.15       131.33 o                         
  -3  11   3         98.62        176.20        20.24 o                         
  -2  11   3        208.06        223.60        21.87 o                         
  -1  11   3       1348.01       1299.40        43.40 o                         
   0  11   3       1600.62       1579.36        55.63 o                         
   1  11   3        192.16        170.43        18.93 o                         
   2  11   3       1441.62       1390.10        45.29 o                         
   3  11   3         32.77         72.99        12.04 o                         
   4  11   3        492.40        445.32        28.88 o                         
   5  11   3         31.41         25.59         5.87 o                         
   6  11   3         13.54         26.24         6.08 o                         
   7  11   3        199.38        217.31        20.72 o                         
   8  11   3          4.12          3.59         7.48 o                         
  -9  12   3        136.50        133.75        30.27 o                         
  -8  12   3        146.79        153.75        31.21 o                         
  -7  12   3         58.13         64.14        19.65 o                         
  -6  12   3        265.32        255.81        52.60 o                         
  -5  12   3        326.78        341.56        30.75 o                         
  -4  12   3        145.26        135.72        24.61 o                         
  -3  12   3       1057.15       1056.42        50.64 o                         
  -2  12   3       1280.36       1254.37        56.12 o                         
  -1  12   3         41.91         34.82        13.83 o                         
   0  12   3       1525.86       1529.26        51.44 o                         
   1  12   3        801.75        761.67        41.91 o                         
   2  12   3         21.05         17.60         7.37 o                         
   3  12   3        508.37        495.59        36.47 o                         
   4  12   3        573.52        650.39        37.33 o                         
   5  12   3        182.89        176.29        19.14 o                         
   6  12   3        665.11        581.10        33.27 o                         
   7  12   3        176.34        171.82        21.18 o                         
  -8  13   3        197.51        167.59        33.30 o                         
  -7  13   3        420.62        397.79        48.78 o                         
  -6  13   3         40.89         32.62        13.41 o                         
  -5  13   3          2.16          0.69         6.40 o                         
  -4  13   3        250.28        219.58        35.11 o                         
  -3  13   3          6.16         35.90        18.18 o                         
  -2  13   3         84.90         74.77        14.47 o                         
  -1  13   3         21.35         16.53        10.15 o                         
   0  13   3          0.51          0.00         4.99 o                         
   1  13   3         74.43         91.87        21.43 o                         
   2  13   3         69.51         56.41        11.45 o                         
  -7   0   8       1139.08        477.18        43.46 o                         
   3  13   3        625.57        777.31        48.16 o                         
   4  13   3        138.99        163.31        24.88 o                         
   5  13   3        179.23        200.16        25.93 o                         
   6  13   3        190.00        192.75        21.78 o                         
   7  13   3         71.10         56.07        11.65 o                         
  -7  14   3         79.31         83.73        22.68 o                         
  -6  14   3        355.53        393.26        52.81 o                         
  -5  14   3        772.59        768.13        51.80 o                         
  -4  14   3         94.84         89.02        16.50 o                         
  -3  14   3        420.94        440.06        49.95 o                         
  -2  14   3       1809.21       1868.45        89.67 o                         
  -1  14   3         48.26         32.78        11.32 o                         
   0  14   3       1179.70       1212.73        77.56 o                         
   1  14   3        725.13        736.27        62.95 o                         
   2  14   3          0.01          4.17         5.64 o                         
   3  14   3        906.49        876.28        52.68 o                         
   4  14   3         95.62         91.48        16.99 o                         
   5  14   3        176.18        171.80        25.31 o                         
   6  14   3        211.60        226.56        36.99 o                         
  -6  15   3        283.55        300.37        45.26 o                         
  -5  15   3         58.85         71.96        15.65 o                         
  -4  15   3        588.48        545.39        45.40 o                         
  -3  15   3        863.03        895.97       104.52 o                         
  -2  15   3          1.90         11.14         7.08 o                         
  -1  15   3        831.81        894.13        67.40 o                         
   0  15   3        697.34        816.14        66.80 o                         
   1  15   3        124.15        123.34        26.49 o                         
   2  15   3        824.67        806.95        68.13 o                         
   3  15   3         14.19         14.26         8.80 o                         
   4  15   3        675.06        573.83        58.94 o                         
   5  15   3        581.28        642.41        64.21 o                         
  -4  16   3         11.75         28.32        26.54 o                         
  -3  16   3         39.17        155.57        46.12 o                         
  -2  16   3          4.81         14.20        18.66 o                         
  -1  16   3         23.11         16.75         9.01 o                         
   0  16   3         38.37         43.49        15.89 o                         
   1  16   3         90.60         86.10        22.99 o                         
   2  16   3         50.64         33.09        15.24 o                         
   3  16   3          2.33         32.23        20.16 o                         
  -1  17   3         85.95         98.30        19.49 o                         
 -12   0   4          3.43          0.00         4.96 o                         
 -11   0   4        648.97        937.18        70.99 o                         
 -10   0   4        416.37        509.48        48.45 o                         
  -9   0   4        771.91        748.15        39.61 o                         
  -8   0   4        649.11        598.51        32.90 o                         
  -7   0   4        839.12        893.60        43.73 o                         
  -6   0   4       9805.77       9419.78       134.36 o                         
  -5   0   4      17722.21      17730.69       176.58 o                         
  -3   0   4       5532.88       5580.81        72.15 o                         
  -2   0   4      25573.73      25994.18       154.13 o                         
  -1   0   4      11323.28      12455.07       171.35 o                         
   0   0   4       8734.29       8911.33       150.46 o                         
   1   0   4       1220.47       1144.68        56.80 o                         
   2   0   4       2746.57       2940.45        69.86 o                         
   3   0   4       2626.10       2484.40        70.12 o                         
   4   0   4         94.64         89.71        18.76 o                         
   5   0   4        133.10        101.53        23.91 o                         
   6   0   4        491.86        482.79        39.77 o                         
   7   0   4        125.31        109.28        21.63 o                         
   8   0   4        272.39        230.39        50.44 o                         
   9   0   4          6.48         29.18        17.30 o                         
 -12   1   4        389.28        389.35        33.52 o                         
 -11   1   4          7.43         19.07         8.83 o                         
  -9   1   4          2.06          6.78         3.61 o                         
  -8   1   4         36.48         31.41         6.36 o                         
  -7   1   4       3018.19       3109.39        57.53 o                         
  -6   1   4        197.99        264.84        23.16 o                         
  -5   1   4       3695.28       4146.25       148.22 o                         
  -4   1   4      10877.14      10673.53       201.27 o                         
  -3   1   4       1930.26       1813.72        39.69 o                         
  -2   1   4       4907.48       4732.29        74.91 o                         
  -1   1   4       1488.18       1710.65        34.78 o                         
   0   1   4       1258.02       1264.06        24.87 o                         
   1   1   4       1882.96       1850.24        31.65 o                         
   2   1   4       1453.26       1442.71        34.55 o                         
   3   1   4       2818.34       2966.45        62.68 o                         
   4   1   4        243.44        288.77        47.08 o                         
   5   1   4       1375.77       1365.28        60.08 o                         
   6   1   4         49.06         36.98         9.62 o                         
   7   1   4        655.58        655.74        35.50 o                         
   8   1   4         52.17         59.42        15.03 o                         
   9   1   4        215.84        235.92        34.77 o                         
  10   1   4         68.99         67.26        21.92 o                         
 -12   2   4        554.16        595.01        57.60 o                         
 -11   2   4        374.06        478.17        40.50 o                         
 -10   2   4         48.60         41.66         9.45 o                         
  -9   2   4         57.63         53.16         9.80 o                         
  -8   2   4       1891.56       1898.41        63.05 o                         
  -6   2   4        136.91        104.91        15.64 o                         
  -5   2   4       3021.92       3064.72        96.53 o                         
  -4   2   4       8007.10       8786.38       227.50 o                         
  -3   2   4        345.31        713.59       232.60 o                         
  -2   2   4       1288.43       1180.96        31.95 o                         
  -1   2   4        274.31        212.82        10.86 o                         
   0   2   4       4222.88       3925.39        48.05 o                         
   1   2   4      22558.24      21110.29       113.00 o                         
   2   2   4        221.61        178.47        12.10 o                         
   3   2   4       3827.75       3708.34        46.36 o                         
   4   2   4       6929.90       6381.93        80.28 o                         
   5   2   4         75.23         56.20         8.15 o                         
   6   2   4       2000.59       1986.48        66.69 o                         
   7   2   4       1330.94       1349.96        51.60 o                         
   8   2   4        277.00        267.03        29.54 o                         
   9   2   4        280.06        333.20        42.87 o                         
  10   2   4        444.62        461.88        52.06 o                         
 -12   3   4        460.55        465.11        50.41 o                         
 -11   3   4        317.70        428.34        46.03 o                         
 -10   3   4        385.83        404.88        33.02 o                         
  -9   3   4       1047.28       1006.11        49.58 o                         
  -8   3   4          4.03          8.63         4.17 o                         
  -7   3   4       4042.02       4194.91       158.74 o                         
  -6   3   4       4845.01       4904.00       119.83 o                         
  -5   3   4       4774.80       4431.06       121.57 o                         
  -4   3   4       5045.48       4917.98        95.62 o                         
  -3   3   4        118.24        217.83        17.21 o                         
  -2   3   4       1734.98       1564.05        31.76 o                         
  -1   3   4       2528.13       2308.22        37.53 o                         
   0   3   4       8106.46       8716.89       109.20 o                         
   1   3   4       9815.50       9593.89        82.35 o                         
   2   3   4       2684.11       2916.66        48.88 o                         
   3   3   4        882.70        991.69        71.62 o                         
   4   3   4       2357.93       3274.67        96.19 o                         
   5   3   4          2.24          6.25         2.27 o                         
   6   3   4        695.96        648.32        28.97 o                         
   7   3   4        438.76        435.02        26.49 o                         
   8   3   4         67.26         77.44        17.20 o                         
   9   3   4         78.59         89.05        21.22 o                         
  10   3   4        193.35        207.37        35.07 o                         
 -12   4   4        460.03        414.86        46.63 o                         
 -11   4   4          7.97          9.51         4.86 o                         
 -10   4   4        135.76        143.74        20.01 o                         
  -9   4   4        334.18        325.15        28.56 o                         
  -8   4   4        482.01        454.88        33.72 o                         
  -7   4   4        146.04        158.97        20.87 o                         
  -6   4   4        342.86        364.72        30.28 o                         
  -5   4   4        284.43        267.92        24.46 o                         
  -4   4   4        547.38        498.32        19.50 o                         
  -3   4   4        254.09        999.00       185.78 o                         
  -2   4   4       5717.08       5152.61        98.63 o                         
  -1   4   4       2252.22       1959.56        36.68 o                         
   0   4   4        825.11        741.01        21.98 o                         
   1   4   4      19316.34      18058.65       505.25 o                         
   2   4   4      11397.15      11041.11        95.37 o                         
   3   4   4       2538.03       3266.74       342.38 o                         
   4   4   4       3772.58       3662.70        57.22 o                         
   5   4   4        305.98        293.41        18.35 o                         
   6   4   4       2396.22       2336.93        56.19 o                         
   7   4   4       2494.68       2483.85        83.88 o                         
   8   4   4        199.27        227.85        26.18 o                         
   9   4   4        917.65       1029.16        74.24 o                         
  10   4   4        685.23        643.45        64.09 o                         
 -11   5   4        472.98        538.71        41.51 o                         
 -10   5   4         53.71         45.96        12.63 o                         
  -9   5   4         70.39         67.95        12.48 o                         
  -8   5   4         96.03         85.60        15.42 o                         
  -7   5   4       2597.22       2425.52        83.59 o                         
  -6   5   4        105.10        104.55        17.20 o                         
  -5   5   4         11.37          6.77         2.16 o                         
  -4   5   4       1267.13       1355.28        93.97 o                         
  -3   5   4       2874.50       2591.67        48.25 o                         
  -2   5   4        523.61        532.23        22.81 o                         
  -1   5   4         31.97          8.01         2.10 o                         
   0   5   4       5631.73       5650.78        72.95 o                         
   1   5   4          0.02          3.82         3.92 o                         
   2   5   4       1696.15       1580.05        35.69 o                         
   3   5   4       1206.61       1127.41        27.96 o                         
   4   5   4         91.57        409.01       113.03 o                         
   5   5   4       1655.87       1556.90        38.79 o                         
   6   5   4        843.31        877.83        42.44 o                         
   7   5   4         89.68        126.17        18.71 o                         
   8   5   4        871.16        843.14        52.72 o                         
   9   5   4          3.99          2.04         7.24 o                         
  10   5   4         81.05        111.13        25.81 o                         
 -11   6   4        490.27        508.35        52.22 o                         
 -10   6   4        123.84        189.29        27.16 o                         
  -9   6   4        282.92        274.28        31.34 o                         
  -8   6   4        928.91        864.78        44.71 o                         
  -7   6   4        475.58        488.32        31.99 o                         
  -6   6   4        485.95        411.51        20.08 o                         
  -5   6   4       1052.97        885.58        23.29 o                         
  -4   6   4         72.84         62.14         5.25 o                         
  -3   6   4       4030.12       3886.13       173.32 o                         
  -2   6   4       5077.69       5193.62       111.92 o                         
  -1   6   4        252.76        307.76        19.61 o                         
   0   6   4      12542.79      12429.39       403.81 o                         
   1   6   4       1553.04       1494.86        34.68 o                         
   2   6   4         44.63         59.18         6.42 o                         
   3   6   4        853.59        853.44        24.81 o                         
   4   6   4       1478.99       1411.65        32.47 o                         
   5   6   4         42.83         36.04         5.75 o                         
   6   6   4        468.26        413.32        26.06 o                         
   7   6   4         32.07         31.32         9.82 o                         
   8   6   4         19.86         31.18        10.50 o                         
   9   6   4        145.71        169.78        29.06 o                         
  10   6   4        416.27        423.50        51.26 o                         
 -11   7   4        136.14        153.16        37.35 o                         
 -10   7   4        577.64        570.29        54.80 o                         
  -9   7   4        135.27        146.16        19.07 o                         
  -8   7   4         74.64         73.05        14.85 o                         
  -7   7   4        915.55        884.59        43.59 o                         
  -6   7   4        753.96        733.27        41.19 o                         
  -5   7   4         10.01          9.27         3.68 o                         
  -4   7   4       1302.17       1364.31       254.84 o                         
  -3   7   4        742.32        911.33        50.68 o                         
  -2   7   4         93.12        104.21        16.86 o                         
  -1   7   4       2840.37       2834.53        63.61 o                         
   0   7   4       4067.42       4130.31        68.41 o                         
   1   7   4         43.41         55.21         7.76 o                         
   2   7   4       2435.42       2393.78        40.71 o                         
   3   7   4       3519.78       3572.00        66.77 o                         
   4   7   4          9.29         35.14        17.96 o                         
   5   7   4        865.72        886.34        31.74 o                         
   6   7   4        671.24        665.48        34.73 o                         
   7   7   4        677.51        749.92        47.43 o                         
   8   7   4        650.76        592.04        44.14 o                         
   9   7   4         78.90        107.44        23.16 o                         
 -11   8   4        313.90        342.88        53.60 o                         
 -10   8   4        931.69        892.31        69.28 o                         
  -9   8   4        396.73        315.77        39.36 o                         
  -8   8   4       1961.48       1977.48       131.12 o                         
  -7   8   4        172.79        177.90        19.80 o                         
  -6   8   4       2471.50       2408.10        64.85 o                         
  -5   8   4       3424.18       3305.58        77.01 o                         
  -4   8   4          0.44        213.59       160.43 o                         
  -3   8   4        873.43        861.91        98.41 o                         
  -2   8   4        841.36        739.06        46.42 o                         
  -1   8   4       3622.93       3672.88       106.71 o                         
   0   8   4       1099.19        923.80        29.76 o                         
   1   8   4        530.38        527.61        20.59 o                         
   2   8   4        618.74        592.45        26.34 o                         
   3   8   4        886.25       1049.40        46.60 o                         
   4   8   4       1130.97       1204.17        77.53 o                         
   5   8   4        103.41        101.27        11.01 o                         
   6   8   4         76.55         69.02         9.72 o                         
   7   8   4        298.19        324.85        32.19 o                         
   8   8   4        211.22        212.04        26.02 o                         
   9   8   4        461.29        447.19        48.36 o                         
 -10   9   4       1096.98       1114.49        80.07 o                         
  -9   9   4        632.40        673.88        59.61 o                         
  -8   9   4        254.69        255.40        38.57 o                         
  -7   9   4       2279.77       2222.51       100.89 o                         
  -6   9   4       1794.91       1943.10       236.65 o                         
  -5   9   4        808.91        819.70        41.61 o                         
  -4   9   4       2810.11       2788.33        66.59 o                         
  -3   9   4        281.91       1193.76       403.12 o                         
  -2   9   4       1077.70        981.84        42.76 o                         
  -1   9   4       3078.18       3044.10       100.36 o                         
   0   9   4        137.75        152.52        12.61 o                         
   1   9   4       1124.87       1040.07        41.07 o                         
   2   9   4        297.03        271.17        17.98 o                         
   4   9   4         23.81         95.98        37.58 o                         
   5   9   4         81.96         96.85        13.26 o                         
   6   9   4        158.08        145.63        15.46 o                         
   7   9   4         98.61        103.84        22.18 o                         
   8   9   4        159.96        205.31        42.30 o                         
   9   9   4        206.99        189.19        37.88 o                         
 -10  10   4         32.24         28.24        13.02 o                         
  -9  10   4          0.64          0.00        12.96 o                         
  -8  10   4          9.43         13.38         6.70 o                         
  -7  10   4        150.47        160.10        28.05 o                         
  -6  10   4        241.14        259.77        35.24 o                         
  -5  10   4        471.88        467.56        33.26 o                         
  -4  10   4          0.49        184.01       174.90 o                         
  -3  10   4          4.58         18.57         6.12 o                         
  -2  10   4         89.24         79.28        12.85 o                         
  -1  10   4          0.29          0.24         2.92 o                         
  10   0  -2        886.45        360.64        58.76 o                         
   7   0   0        169.18         82.04        22.68 o                         
   0  10   4          9.03         10.31         2.95 o                         
   1  10   4         44.11         47.47         9.03 o                         
   2  10   4         29.31         28.30         5.78 o                         
   3  10   4        469.14        451.57        24.90 o                         
   4  10   4         37.58         62.59        19.42 o                         
   5  10   4         29.30         11.22         4.90 o                         
   6  10   4          9.08          4.73         3.37 o                         
   7  10   4        276.93        273.12        30.23 o                         
   8  10   4          0.32          2.04         5.51 o                         
  -9  11   4        448.45        476.16        53.93 o                         
  -8  11   4         49.04         59.53        21.53 o                         
  -7  11   4        960.03        936.10        71.04 o                         
  -6  11   4        369.38        360.99        43.35 o                         
  -5  11   4         12.49          7.64         3.94 o                         
  -4  11   4       1974.66       2051.24        94.49 o                         
  -3  11   4        803.84       1006.31        49.55 o                         
  -2  11   4        662.58        671.22        39.63 o                         
  -1  11   4        677.98        671.32        32.49 o                         
   0  11   4        167.96        155.83        18.22 o                         
   1  11   4        759.30        743.15       104.80 o                         
   2  11   4       2175.39       2130.11        49.49 o                         
   3  11   4         93.77        369.49        78.96 o                         
   4  11   4         28.54        178.63        36.79 o                         
   5  11   4        739.02        673.84        38.31 o                         
   6  11   4        654.48        655.38        35.05 o                         
   7  11   4         95.91        117.72        17.96 o                         
   8  11   4         94.97         82.96        26.82 o                         
  -9  12   4         71.29         67.49        17.66 o                         
  -8  12   4        423.81        392.04        48.64 o                         
  -7  12   4        128.95        151.00        30.13 o                         
  -6  12   4         54.23         90.91        22.47 o                         
  -5  12   4        156.89        148.10        20.51 o                         
  -4  12   4          1.34          1.17        10.98 o                         
  -3  12   4        367.24        390.43        31.19 o                         
  -2  12   4         95.32         87.32        14.68 o                         
  -1  12   4        542.90        528.81        33.97 o                         
   0  12   4        341.31        337.78        27.95 o                         
   1  12   4        116.49        150.11        18.77 o                         
   2  12   4          1.77          2.83         4.10 o                         
   3  12   4         73.45        103.41        17.65 o                         
   4  12   4         55.95        181.82        34.04 o                         
   5  12   4         85.02        101.05        14.96 o                         
   6  12   4        131.07        165.68        21.35 o                         
   7  12   4        108.37        107.61        17.59 o                         
  -8  13   4        136.73        113.42        26.98 o                         
  -7  13   4          6.19         10.31         7.80 o                         
  -6  13   4          3.87          3.89         7.29 o                         
  -5  13   4          5.20         12.59         6.01 o                         
  -4  13   4          4.17         16.63        25.94 o                         
  -3  13   4       1006.03       1030.85        72.81 o                         
  -2  13   4       1242.25       1197.57        58.69 o                         
  -1  13   4        298.63        288.09        34.94 o                         
   0  13   4       1022.84       1069.27        70.67 o                         
   1  13   4        277.38        251.14        25.39 o                         
   2  13   4        690.83        625.43        42.10 o                         
   3  13   4       1914.43       1781.37        74.32 o                         
   4  13   4          8.97         14.51         6.58 o                         
   5  13   4        968.32        961.29        58.90 o                         
   6  13   4        575.33        570.65        39.95 o                         
  -7  14   4        157.35        148.49        31.66 o                         
  -6  14   4         11.72         14.81        11.45 o                         
  -5  14   4          9.05         13.29         7.05 o                         
  -4  14   4        130.06         79.09        21.20 o                         
  -3  14   4        521.98        543.83        54.49 o                         
  -2  14   4        359.60        300.06        36.04 o                         
  -1  14   4        343.64        282.76        36.72 o                         
   0  14   4          0.86          8.35         8.61 o                         
   1  14   4        123.99        102.30        22.33 o                         
   2  14   4         40.29         35.17        14.91 o                         
   3  14   4         45.26         45.87        10.46 o                         
   4  14   4        290.37        306.05        34.33 o                         
   5  14   4          4.54          8.03         5.93 o                         
  -6  15   4        206.04        186.28        35.76 o                         
  -5  15   4         54.94         55.88        20.37 o                         
  -4  15   4         14.47         10.73         7.96 o                         
  -3  15   4        394.64        374.84        48.62 o                         
  -2  15   4        312.89        296.55        58.86 o                         
  -1  15   4         67.49         75.48        18.53 o                         
   0  15   4        731.47        730.37        63.65 o                         
   1  15   4         18.79         32.29        16.25 o                         
   2  15   4        779.71        777.09        67.10 o                         
   3  15   4        310.65        278.33        40.85 o                         
   4  15   4          1.67         53.44        24.48 o                         
  -4  16   4         31.99         82.43        54.31 o                         
  -3  16   4         33.97        102.17        38.61 o                         
  -2  16   4        170.16        154.09        43.83 o                         
  -1  16   4        160.61        116.72        24.57 o                         
   0  16   4         40.02         20.06         8.58 o                         
   1  16   4        348.27        319.40        43.68 o                         
   2  16   4         94.03         81.20        22.31 o                         
 -12   1   5        162.52        131.06        26.65 o                         
 -11   1   5        339.69        376.73        45.90 o                         
 -10   1   5        162.32        138.87        25.16 o                         
  -9   1   5       2353.72       2465.03        74.48 o                         
  -8   1   5        123.05        120.60        16.88 o                         
  -7   1   5       3842.93       3622.84        81.02 o                         
  -6   1   5      12724.81      12654.17       369.45 o                         
  -5   1   5        809.97        725.72        41.87 o                         
  -4   1   5      10759.55      11039.58       102.82 o                         
  -3   1   5      15658.71      15629.16       120.52 o                         
  -2   1   5        716.46        768.32        26.65 o                         
  -1   1   5       2235.95       2079.00        43.93 o                         
   0   1   5       2015.26       1756.13        32.51 o                         
   1   1   5       6528.36       7083.64       232.87 o                         
   2   1   5       8785.66       8400.32        90.29 o                         
   3   1   5       1895.10       3424.70       220.66 o                         
   4   1   5        808.55        806.26        37.85 o                         
   5   1   5       1178.16       1054.13        54.36 o                         
   6   1   5          3.11        132.85       127.67 o                         
   7   1   5         19.08         23.55         6.42 o                         
   8   1   5         48.98         51.77        12.42 o                         
   9   1   5        167.70        214.70        34.39 o                         
  10   1   5         38.83         34.38        16.41 o                         
 -12   2   5         85.07         65.05        18.68 o                         
 -11   2   5        148.69        217.90        34.69 o                         
 -10   2   5         14.99         16.16         6.43 o                         
  -9   2   5        231.86        227.77        23.32 o                         
  -8   2   5         11.80         15.08         5.35 o                         
  -7   2   5       1830.35       1864.93        59.94 o                         
  -6   2   5         56.72         58.49        10.08 o                         
  -5   2   5       2629.01       2667.25        64.05 o                         
  -4   2   5       2099.80       2165.23        50.76 o                         
  -3   2   5        984.87        862.82        30.00 o                         
  -2   2   5        343.15        229.20        12.74 o                         
  -1   2   5        343.64        503.57       167.10 o                         
   0   2   5        852.13        846.33        24.13 o                         
   1   2   5       4140.37       3944.14        52.91 o                         
   2   2   5       3401.41       3436.67        57.78 o                         
   3   2   5       3932.09       4243.34        79.52 o                         
   4   2   5        265.79        279.46        13.56 o                         
   5   2   5         73.26         67.51         8.32 o                         
   6   2   5         57.36         66.15        16.12 o                         
   8   2   5         31.09         21.87        11.39 o                         
   9   2   5         38.26         31.23        11.34 o                         
  10   2   5        226.08        226.03        70.14 o                         
 -12   3   5        854.01        838.33        67.66 o                         
 -11   3   5        209.65        226.94        44.34 o                         
 -10   3   5       1078.16       1069.35        62.95 o                         
  -9   3   5         21.15         27.81         8.53 o                         
  -8   3   5        220.34        239.93        27.54 o                         
  -7   3   5       2701.49       2841.93        88.99 o                         
  -6   3   5         13.25         10.74         8.88 o                         
  -5   3   5       1168.93       1233.19        44.70 o                         
  -4   3   5        488.11        473.20        31.66 o                         
  -3   3   5        301.63        290.32        21.65 o                         
  -2   3   5        627.59        760.45        23.98 o                         
  -1   3   5        445.62        567.19        49.54 o                         
   0   3   5       1620.03       1425.16        31.83 o                         
   1   3   5       5130.47       4930.90        63.12 o                         
   2   3   5       4438.19       4283.82        58.89 o                         
   3   3   5       5157.17       6395.30        98.09 o                         
   4   3   5       1513.08       1414.63        33.38 o                         
   5   3   5        369.98        280.39        17.89 o                         
   6   3   5       3650.14       3642.02        93.85 o                         
   7   3   5        555.75        522.07        34.93 o                         
   8   3   5        856.14        906.00        55.15 o                         
   9   3   5        989.34       1061.80        63.98 o                         
  10   3   5         19.10         29.48        12.05 o                         
 -12   4   5        211.16        205.29        44.39 o                         
 -11   4   5         58.44         50.21        14.48 o                         
 -10   4   5         58.11         46.47        14.20 o                         
  -9   4   5         10.25          1.43         5.00 o                         
  -8   4   5         30.65         40.64        14.34 o                         
  -6   4   5         23.98         20.96         7.16 o                         
  -5   4   5       1881.70       1799.40        65.65 o                         
  -4   4   5         33.78         35.07         9.27 o                         
  -3   4   5         54.96        334.46       161.78 o                         
  -2   4   5         18.11         17.81         3.48 o                         
  -1   4   5       2247.50       2340.22       140.12 o                         
   0   4   5       1276.25       1235.51        30.77 o                         
   1   4   5       3348.55       3424.74        55.72 o                         
   2   4   5       3211.87       3262.98        56.20 o                         
   3   4   5        593.26        664.34        26.90 o                         
   4   4   5       1646.50       2733.15        88.06 o                         
   5   4   5        157.05        176.76        13.08 o                         
   6   4   5          7.54          6.62         4.67 o                         
   7   4   5        443.52        419.18        36.08 o                         
   8   4   5        179.58        165.00        23.76 o                         
   9   4   5        192.00        199.96        26.06 o                         
  10   4   5        204.74        248.03        40.89 o                         
 -11   5   5         52.36         47.88        15.02 o                         
 -10   5   5        820.43        815.90        56.98 o                         
  -9   5   5        406.07        447.88        39.71 o                         
  -8   5   5       1207.41       1246.83        64.63 o                         
  -6   5   5          6.19          9.92         5.48 o                         
  -5   5   5        162.36        164.11        11.06 o                         
  -4   5   5        244.74        330.23        35.76 o                         
  -3   5   5        324.74        538.39       132.25 o                         
  -2   5   5       1149.30        980.60        29.28 o                         
  -1   5   5        272.94        273.45        15.14 o                         
   0   5   5       1469.46       1310.05        32.82 o                         
   1   5   5         12.65         39.58        68.31 o                         
   2   5   5        120.10        118.31        10.37 o                         
   3   5   5       4970.64       6980.37       178.24 o                         
   4   5   5       1080.21       1010.75        29.26 o                         
   5   5   5       1654.04       1704.99        43.99 o                         
   6   5   5       1618.03       1828.06        66.88 o                         
   7   5   5         29.02         22.10         8.91 o                         
   8   5   5       1345.33       1534.30        72.84 o                         
   9   5   5        802.57        905.13        60.00 o                         
 -11   6   5        813.03        863.84        92.10 o                         
 -10   6   5        401.18        401.90        40.23 o                         
  -9   6   5        375.05        345.41        35.26 o                         
  -8   6   5        255.21        249.93        29.13 o                         
  -7   6   5         97.37        106.73        15.18 o                         
  -6   6   5       1168.64       1081.67        46.63 o                         
  -5   6   5       1376.13       1321.06        27.96 o                         
  -4   6   5        162.21        174.39        18.52 o                         
  -3   6   5        593.61        892.43       163.88 o                         
  -2   6   5        228.64        308.03        17.07 o                         
  -1   6   5       1160.44       1175.45        39.22 o                         
   0   6   5       3684.68       3651.67        64.57 o                         
   1   6   5        974.50        805.54        45.26 o                         
   2   6   5       4110.81       3763.44        60.18 o                         
   3   6   5       1054.82       1092.59        34.15 o                         
   4   6   5       1645.78       1811.56        48.11 o                         
   5   6   5       2235.57       2190.82        47.79 o                         
   6   6   5        246.52        259.11        33.07 o                         
   7   6   5       1761.36       1791.43        93.28 o                         
   8   6   5        194.82        199.23        27.59 o                         
   9   6   5        303.31        282.75        33.11 o                         
 -11   7   5         65.93         44.05        25.80 o                         
 -10   7   5        120.81         77.70        25.00 o                         
  -9   7   5         87.97         73.99        14.20 o                         
  -8   7   5        309.08        342.51        29.08 o                         
  -7   7   5        192.23        205.43        21.25 o                         
  -6   7   5        457.72        479.75        31.40 o                         
  -5   7   5        521.71        498.26        27.03 o                         
  -4   7   5        102.11        124.22        25.08 o                         
  -3   7   5       4834.18       5418.07       194.77 o                         
  -2   7   5          2.03          4.54         2.51 o                         
  -1   7   5        926.12        913.17        36.45 o                         
   0   7   5        406.18        337.60        20.33 o                         
   1   7   5         18.06         14.38         3.31 o                         
   2   7   5       1440.88       1250.04        33.17 o                         
   3   7   5          0.82          6.82         6.23 o                         
   4   7   5         14.51         24.90         4.78 o                         
   5   7   5        318.83        277.89        18.05 o                         
   6   7   5          0.48          0.00         5.73 o                         
   7   7   5        428.03        406.68        35.96 o                         
   8   7   5         48.11         36.35        11.89 o                         
   9   7   5         15.55         15.40         7.52 o                         
 -11   8   5        262.58        290.82        77.33 o                         
 -10   8   5        489.39        480.75        52.16 o                         
  -9   8   5        337.17        348.02        41.66 o                         
  -8   8   5        465.36        432.11        33.50 o                         
  -7   8   5        115.48        139.90        24.48 o                         
  -6   8   5         31.53         34.95        14.56 o                         
  -5   8   5       1901.79       1850.46        57.28 o                         
  -4   8   5         57.15        467.69       193.13 o                         
  -3   8   5        628.97       1061.46        74.85 o                         
  -2   8   5       1287.19       1240.32        47.44 o                         
  -1   8   5       2690.01       2485.26        65.03 o                         
  -7   0  10        435.62        153.54        28.20 o                         
 -10   0  12          2.74          0.00         2.84 o                         
   0   8   5        981.44        929.44        35.06 o                         
   1   8   5       1078.23        994.52        28.62 o                         
   2   8   5        201.69        179.13        17.82 o                         
   3   8   5          3.32          8.11         3.28 o                         
   4   8   5        699.08        721.10        33.48 o                         
   5   8   5          4.93          3.55         2.06 o                         
   6   8   5        304.05        345.53        38.99 o                         
   7   8   5        776.15        747.62        48.80 o                         
   8   8   5         10.10         14.55         8.85 o                         
   9   8   5        109.24        117.85        21.19 o                         
 -10   9   5        253.83        245.96        38.19 o                         
  -9   9   5          1.58          4.47        11.10 o                         
  -8   9   5          0.27          1.26        14.79 o                         
  -7   9   5        158.12        177.78        28.54 o                         
  -6   9   5        227.51        211.65        30.90 o                         
  -5   9   5        229.55        212.42        30.23 o                         
  -4   9   5          1.07         16.18         6.46 o                         
  -3   9   5        394.01        368.30        26.61 o                         
  -2   9   5       1069.64       1071.56        46.33 o                         
  -1   9   5       1103.13       1084.06        43.87 o                         
   0   9   5        256.79        235.77        16.16 o                         
   1   9   5        108.40         83.88        16.81 o                         
   2   9   5        223.90        175.87        15.44 o                         
   3   9   5        578.34        590.88        29.81 o                         
   4   9   5          7.83         23.48         6.12 o                         
   5   9   5          1.02          3.36         3.02 o                         
   6   9   5          2.57          2.48         3.41 o                         
   7   9   5          4.90          6.04         4.15 o                         
   8   9   5         52.12         40.60        15.22 o                         
 -10  10   5        347.69        339.15        45.26 o                         
  -9  10   5        197.05        188.35        33.82 o                         
  -8  10   5        456.55        446.17        49.75 o                         
  -7  10   5        829.31        791.34        63.06 o                         
  -6  10   5        453.99        378.91        43.06 o                         
  -5  10   5       2489.92       2358.07       103.95 o                         
  -4  10   5       1184.43       1286.12        95.06 o                         
  -3  10   5       2647.24       2538.21        84.82 o                         
  -2  10   5       8901.02       8408.02       289.71 o                         
  -1  10   5         78.45         63.92        10.55 o                         
   0  10   5       6690.81       6641.56       148.78 o                         
   1  10   5       6980.46       6677.32       113.00 o                         
   2  10   5        170.84        160.17        15.25 o                         
   3  10   5       1328.72       1561.15        49.59 o                         
   4  10   5        457.48        393.49        32.19 o                         
   5  10   5         19.98          3.20         5.10 o                         
   6  10   5        496.65        505.72        40.55 o                         
   7  10   5         68.86         75.81        20.97 o                         
   8  10   5          0.20          0.00         4.68 o                         
  -9  11   5        498.41        438.60        51.67 o                         
  -8  11   5        166.17        150.72        29.37 o                         
  -7  11   5        457.68        526.22        54.04 o                         
  -6  11   5        142.78        181.57        30.19 o                         
  -5  11   5        188.79        150.69        26.91 o                         
  -4  11   5       1190.25       1305.59       146.07 o                         
  -3  11   5        144.90        161.77        19.38 o                         
  -2  11   5        779.40        714.12        48.68 o                         
  -1  11   5       3815.61       3682.26        70.82 o                         
   0  11   5        175.51        208.64        26.92 o                         
   1  11   5        245.83        253.98        29.81 o                         
   2  11   5          1.13          0.61         2.02 o                         
   3  11   5          1.04          8.31         4.15 o                         
   4  11   5        344.55        353.03        32.11 o                         
   5  11   5          0.90          3.02         2.77 o                         
   6  11   5        312.76        343.91        34.30 o                         
   7  11   5          9.87         10.14         4.81 o                         
  -8  12   5        464.73        416.12        51.60 o                         
  -7  12   5         43.32         63.69        21.23 o                         
  -6  12   5        552.71        509.12        53.13 o                         
  -5  12   5        562.57        514.41        52.22 o                         
  -4  12   5        101.69        232.17       127.15 o                         
  -3  12   5         12.96        101.06        43.93 o                         
  -2  12   5        605.89        626.86        41.07 o                         
  -1  12   5         11.15          7.44         2.93 o                         
   0  12   5        228.74        205.20        22.61 o                         
   1  12   5         47.61         65.18        14.68 o                         
   2  12   5          5.85          1.83         3.93 o                         
   3  12   5        164.28        240.77        28.14 o                         
   4  12   5        513.68        580.16        36.85 o                         
   5  12   5        198.91        191.35        21.17 o                         
   6  12   5         22.71         19.99         5.28 o                         
  -8  13   5         57.94         45.94        17.62 o                         
  -7  13   5        267.29        261.69        39.85 o                         
  -6  13   5        307.85        287.33        41.71 o                         
  -5  13   5         55.13         55.48        17.26 o                         
  -4  13   5        119.96        197.19        71.67 o                         
  -3  13   5        658.45        803.43        67.23 o                         
  -2  13   5         22.22         18.56         7.44 o                         
  -1  13   5         98.96        107.58        22.41 o                         
   0  13   5         31.06         18.20         6.58 o                         
   1  13   5        381.56        351.74        31.57 o                         
   2  13   5          1.31          8.43         5.36 o                         
   3  13   5         62.93         56.53        13.56 o                         
   4  13   5        126.85        128.44        20.72 o                         
   5  13   5         48.55         38.73        10.74 o                         
   6  13   5         41.08         42.20        12.59 o                         
  -7  14   5         20.73         24.51        11.51 o                         
  -6  14   5        249.45        237.21        38.03 o                         
  -5  14   5        209.23        223.57        38.28 o                         
  -4  14   5          0.41          3.39        23.16 o                         
  -3  14   5         12.95        200.47        43.12 o                         
  -2  14   5         13.59          5.72         5.99 o                         
  -1  14   5         82.86        101.57        22.76 o                         
   0  14   5         76.78         66.71        18.25 o                         
   1  14   5        250.03        258.01        36.85 o                         
   2  14   5        495.56        432.97        37.08 o                         
   3  14   5         29.27         57.41        16.06 o                         
   4  14   5        321.57        361.65        37.38 o                         
   5  14   5        525.60        510.08        45.00 o                         
  -5  15   5          0.19          0.00         7.23 o                         
  -4  15   5         28.99         44.04        16.63 o                         
  -3  15   5          4.92         19.09        11.69 o                         
  -2  15   5         31.29         29.13        21.65 o                         
  -1  15   5         93.97         88.81        22.21 o                         
   0  15   5         49.30         40.91        14.42 o                         
   1  15   5         52.57         48.67        13.61 o                         
   2  15   5         66.57         65.21        18.50 o                         
   3  15   5        401.76        388.06        49.30 o                         
  -2  16   5        259.02        265.39        64.12 o                         
  -1  16   5          2.79         16.75        11.14 o                         
   0  16   5        148.10        129.57        28.50 o                         
   1  16   5        231.56        234.53        38.46 o                         
 -12   0   6        712.25        744.44        92.22 o                         
 -11   0   6         38.78         23.89        11.69 o                         
 -10   0   6         32.39         33.02        14.00 o                         
  -9   0   6         28.95         44.90        19.78 o                         
  -8   0   6        498.59        466.31        65.78 o                         
  -7   0   6         24.36         27.69        15.20 o                         
  -6   0   6       2493.36       2435.61        68.96 o                         
  -5   0   6       1601.77       1756.19        41.34 o                         
  -2   0   6        606.10        597.75        47.12 o                         
  -1   0   6       1977.52       1813.55        79.28 o                         
   0   0   6        265.89        259.63        31.01 o                         
   1   0   6      17452.71      15950.21       257.69 o                         
   2   0   6       2927.80       2722.80        78.54 o                         
   3   0   6       1398.39       1449.08        61.18 o                         
   5   0   6         97.35         85.49        21.73 o                         
   6   0   6        663.26        801.94        75.82 o                         
   7   0   6        153.43        154.27        33.72 o                         
   8   0   6         42.23         19.70        11.78 o                         
   9   0   6        524.39        519.68        53.48 o                         
  10   0   6        111.74        108.92        37.60 o                         
 -12   1   6         99.63         92.90        20.68 o                         
 -11   1   6         29.56         82.37        22.00 o                         
 -10   1   6         14.77         24.78        11.60 o                         
  -9   1   6        185.78        191.14        27.89 o                         
  -8   1   6        256.10        226.33        30.05 o                         
  -6   1   6       1448.25       1510.12        42.03 o                         
  -5   1   6         25.93         21.74         4.70 o                         
  -4   1   6          0.21          5.36         1.82 o                         
  -3   1   6       1610.92       1853.04        84.12 o                         
  -2   1   6         25.23         17.66         4.03 o                         
  -1   1   6        305.21        390.90        86.24 o                         
   0   1   6        308.14        266.65        15.22 o                         
   1   1   6        207.02        159.68        10.79 o                         
   2   1   6       8520.68       8434.45        97.83 o                         
   3   1   6       1024.92       1042.21        37.74 o                         
   4   1   6         96.38        169.43        23.80 o                         
   5   1   6         52.28         44.77        10.17 o                         
   6   1   6         39.34         35.56        11.14 o                         
   7   1   6        122.39        134.36        19.63 o                         
   8   1   6         40.36         39.16         8.22 o                         
   9   1   6         57.73         58.33        14.55 o                         
  10   1   6         40.02         26.11        12.94 o                         
 -12   2   6         91.93        128.75        26.41 o                         
 -11   2   6       1088.95       1159.35        77.52 o                         
 -10   2   6         15.78         15.97         5.98 o                         
  -9   2   6        656.33        735.86        42.58 o                         
  -8   2   6         36.33         34.78         8.08 o                         
  -7   2   6        475.74        461.85        39.10 o                         
  -6   2   6       1498.37       1250.96        60.97 o                         
  -5   2   6        554.63        564.78        26.93 o                         
  -4   2   6        436.27        452.49        23.46 o                         
  -3   2   6        363.26       1093.77       277.34 o                         
  -2   2   6       2479.80       2463.01        52.18 o                         
  -1   2   6        547.67        606.26        39.44 o                         
   0   2   6        526.31        554.81        20.83 o                         
   1   2   6       1243.87       1283.90        42.46 o                         
   2   2   6       4599.81       4544.86        71.59 o                         
   4   2   6       1286.60       1240.69        48.10 o                         
   5   2   6       1135.85       1054.15        56.64 o                         
   6   2   6          0.54         29.87        24.30 o                         
   7   2   6        793.39        825.81        48.47 o                         
   8   2   6        437.14        487.65        34.83 o                         
   9   2   6         78.52         76.66        17.95 o                         
 -12   3   6          0.03          7.28         8.51 o                         
 -11   3   6         56.86        183.03        59.62 o                         
 -10   3   6        782.45        749.89        47.27 o                         
  -9   3   6         25.98         26.86         8.17 o                         
  -8   3   6        527.20        488.24        33.88 o                         
  -7   3   6        207.35        233.78        21.97 o                         
  -6   3   6       1428.80       1359.40        63.88 o                         
  -5   3   6       3114.59       3175.60        72.48 o                         
  -4   3   6       1303.18       1361.13       101.91 o                         
  -3   3   6       1034.89       1046.38        45.43 o                         
  -2   3   6        460.45        404.79        18.60 o                         
  -1   3   6        145.92        189.27        54.10 o                         
   0   3   6      13172.77      13287.13       205.46 o                         
   1   3   6        403.53        412.28        19.45 o                         
   2   3   6       5000.23       4953.29        67.92 o                         
   3   3   6       3509.68       3576.09        76.81 o                         
   4   3   6          5.18          4.92         3.79 o                         
   5   3   6       1072.83        996.03        44.74 o                         
   6   3   6        103.35        129.67        28.16 o                         
   7   3   6          1.06          3.52         2.89 o                         
   8   3   6        132.21        116.01        16.87 o                         
   9   3   6          4.67          4.27         3.16 o                         
 -12   4   6        152.46        167.11        29.83 o                         
 -11   4   6       1815.92       1961.23        78.94 o                         
 -10   4   6        320.81        319.37        30.46 o                         
  -9   4   6        900.03        992.85        51.51 o                         
  -8   4   6       1909.74       1929.30        69.27 o                         
  -7   4   6        490.81        488.72        32.90 o                         
  -6   4   6       4594.25       4523.90       141.53 o                         
  -5   4   6       3389.14       3197.83        93.53 o                         
  -4   4   6        537.95        600.09        30.23 o                         
  -3   4   6       6238.68       6681.80       112.65 o                         
  -2   4   6        362.19        415.73        19.34 o                         
  -1   4   6         25.97         57.44        21.68 o                         
   0   4   6        337.83        398.80        22.59 o                         
   1   4   6         10.41         15.68         3.99 o                         
   2   4   6          1.52          0.00         2.61 o                         
   3   4   6       1153.20       1118.06        42.62 o                         
   4   4   6         56.52        123.49        16.75 o                         
   5   4   6        835.64        765.99        39.30 o                         
   6   4   6        268.75        251.10        29.94 o                         
   7   4   6        399.14        416.19        34.60 o                         
   8   4   6       1441.23       1502.61        72.87 o                         
   9   4   6         12.02         18.34        13.02 o                         
 -11   5   6        323.75        351.02        39.26 o                         
 -10   5   6        965.50        930.96        62.23 o                         
  -9   5   6        947.70       1008.75        61.91 o                         
  -8   5   6          7.09         11.48        10.24 o                         
  -7   5   6       4514.29       4482.25       120.14 o                         
  -6   5   6       4759.53       4704.84       113.58 o                         
  -5   5   6        990.74       1023.31        34.13 o                         
  -4   5   6       3432.36       3814.67       115.52 o                         
  -3   5   6        480.64        684.26        53.22 o                         
  -2   5   6        860.51        772.89        27.32 o                         
  -1   5   6       1023.25       1023.20        31.64 o                         
   0   5   6        177.33        204.44        14.02 o                         
   1   5   6        744.96        813.53        34.19 o                         
   2   5   6          2.64          2.90         1.50 o                         
   4   5   6          1.12         94.20        17.54 o                         
   5   5   6          1.20          0.00         3.47 o                         
   6   5   6         61.31         78.76        14.78 o                         
   7   5   6        349.61        366.55        32.66 o                         
   8   5   6          1.78          0.00         6.80 o                         
   9   5   6        299.12        334.92        37.09 o                         
 -11   6   6        114.57        123.24        23.23 o                         
 -10   6   6        895.87        752.54        56.06 o                         
  -9   6   6         26.57         18.60         6.85 o                         
  -8   6   6        137.98        145.67        22.17 o                         
  -6   6   6          6.88          3.57         6.03 o                         
  -5   6   6        265.62        282.72        17.76 o                         
  -4   6   6        501.92       1125.17       358.91 o                         
  -3   6   6         23.85        111.10        49.85 o                         
  -2   6   6       4630.95       4822.50        71.79 o                         
  -1   6   6         54.28         58.28         7.33 o                         
  10   0   0        661.51        244.66        50.05 o                         
   4   0   4         94.64         16.49        10.58 o                         
   0   6   6          7.05          7.98         2.85 o                         
   1   6   6       2453.65       2350.07        64.22 o                         
   2   6   6        607.67        537.50        24.28 o                         
   3   6   6         17.29        152.39        15.70 o                         
   4   6   6        591.46        765.34        37.94 o                         
   5   6   6        880.94        844.42        40.80 o                         
   6   6   6        279.12        274.92        26.03 o                         
   7   6   6        423.17        431.74        46.64 o                         
   8   6   6        110.18        114.05        20.16 o                         
   9   6   6          1.85          0.00         7.81 o                         
 -11   7   6         29.70         47.29        30.14 o                         
 -10   7   6        408.56        461.00        37.80 o                         
  -9   7   6       1980.85       1915.30        74.06 o                         
  -8   7   6        298.92        260.25        26.44 o                         
  -7   7   6       1816.52       1891.03        69.06 o                         
  -6   7   6        545.54        593.84        47.59 o                         
  -5   7   6        183.86        188.58        25.59 o                         
  -4   7   6       1591.44       1716.42        59.69 o                         
  -3   7   6        903.42       1261.72       148.42 o                         
  -2   7   6         15.08         10.59         7.75 o                         
  -1   7   6        234.12        220.93        18.21 o                         
   0   7   6         12.99         21.14         5.72 o                         
   1   7   6          8.89         11.33         2.37 o                         
   2   7   6        100.17        101.12        10.11 o                         
   3   7   6        517.72       1098.62       170.13 o                         
   4   7   6        681.66        815.76        33.57 o                         
   5   7   6         29.83         32.17         7.42 o                         
   6   7   6        366.07        368.63        31.17 o                         
   7   7   6        522.11        504.80        40.74 o                         
   8   7   6        144.74        124.77        22.54 o                         
 -11   8   6         41.81         44.37        15.46 o                         
 -10   8   6         49.42         29.79        15.24 o                         
  -9   8   6         81.50         55.13        13.05 o                         
  -8   8   6          0.98          0.00         3.87 o                         
  -7   8   6        427.14        391.30        41.46 o                         
  -6   8   6         19.64         10.47         7.56 o                         
  -5   8   6        163.84        172.61        25.80 o                         
  -4   8   6       1756.92       1899.08        74.34 o                         
  -3   8   6        739.52        943.62        46.32 o                         
  -2   8   6       1522.38       1420.50        51.47 o                         
  -1   8   6       1288.84       1272.51        45.67 o                         
   0   8   6        326.90        375.96        22.88 o                         
   1   8   6        293.58        287.73        18.36 o                         
   2   8   6         75.43         53.15         8.19 o                         
   3   8   6        254.48        257.87        23.53 o                         
   4   8   6        201.02        245.48        21.75 o                         
   5   8   6         35.63         32.02         6.80 o                         
   6   8   6        521.72        468.78        35.83 o                         
   7   8   6         93.94         91.77        18.51 o                         
   8   8   6        210.34        196.54        27.29 o                         
 -10   9   6         46.62         39.88        19.40 o                         
  -9   9   6        119.59        142.80        27.98 o                         
  -8   9   6         33.20         19.81        12.57 o                         
  -7   9   6        517.81        517.71        50.02 o                         
  -6   9   6        821.25        827.66        60.86 o                         
  -5   9   6        433.81        468.68        44.84 o                         
  -4   9   6        910.98        895.45        61.14 o                         
  -3   9   6       4094.20       4193.38       114.71 o                         
  -2   9   6        712.43        651.46        36.38 o                         
  -1   9   6       1486.23       1419.53        50.71 o                         
   0   9   6       6526.19       6252.15        86.76 o                         
   1   9   6         28.90         16.24        12.51 o                         
   2   9   6       1804.54       1798.44        62.67 o                         
   3   9   6        472.27        561.82        36.43 o                         
   4   9   6          0.85         12.12         8.46 o                         
   5   9   6       1348.58       1301.99        50.38 o                         
   6   9   6        685.05        727.30        50.00 o                         
   7   9   6        208.73        187.92        25.59 o                         
   8   9   6        280.64        274.83        43.58 o                         
 -10  10   6        124.75         89.58        26.87 o                         
  -9  10   6          2.74          9.14         9.26 o                         
  -8  10   6         29.66         41.50        14.59 o                         
  -7  10   6        157.81        135.27        25.55 o                         
  -6  10   6          0.19          1.39        13.34 o                         
  -5  10   6        236.05        200.64        30.15 o                         
  -4  10   6         42.40         52.48        20.64 o                         
  -3  10   6         28.05         87.50        21.30 o                         
  -2  10   6        319.80        292.27        25.06 o                         
  -1  10   6        304.88        298.34        25.07 o                         
   0  10   6         25.44         28.14        10.19 o                         
   1  10   6         49.38         68.96        26.45 o                         
   2  10   6         28.47         20.28         5.63 o                         
   3  10   6          2.68          1.13         2.37 o                         
   4  10   6         14.76        161.00        34.52 o                         
   5  10   6        126.00        119.90        18.76 o                         
   6  10   6         78.67         76.75        15.81 o                         
   7  10   6        297.87        345.22        45.17 o                         
  -9  11   6          4.73          4.50         6.48 o                         
  -8  11   6          3.11          0.00         5.43 o                         
  -7  11   6         55.45         53.02        16.01 o                         
  -6  11   6        576.22        612.80        57.94 o                         
  -5  11   6         78.38         68.22        16.52 o                         
  -4  11   6         11.58         52.69        39.30 o                         
  -3  11   6       1275.70       1319.60        48.25 o                         
  -2  11   6        469.23        487.65        34.20 o                         
  -1  11   6       1252.92       1225.51        55.41 o                         
   0  11   6       1454.71       1457.40        75.28 o                         
   1  11   6         17.25         31.56        13.22 o                         
   2  11   6       1683.45       1616.07        52.09 o                         
   3  11   6       2052.43       2047.55        61.18 o                         
   4  11   6         54.36         82.67        20.40 o                         
   5  11   6        568.33        540.26        41.42 o                         
   6  11   6        598.09        651.71        48.99 o                         
   7  11   6         75.71         83.04        22.76 o                         
  -8  12   6        100.34         92.93        25.52 o                         
  -7  12   6         86.71         91.18        23.86 o                         
  -6  12   6        807.10        856.24       111.45 o                         
  -5  12   6        177.93        141.95        26.87 o                         
  -4  12   6        772.21        861.82       119.20 o                         
  -3  12   6        105.23        103.68        14.47 o                         
  -2  12   6        195.99        204.03        23.71 o                         
  -1  12   6       1289.34       1181.46        48.13 o                         
   0  12   6          1.34          0.11         3.35 o                         
   1  12   6        381.76        453.96        45.03 o                         
   2  12   6        188.91        180.32        20.90 o                         
   3  12   6         76.29        115.25        24.61 o                         
   4  12   6        756.07        789.77        50.33 o                         
   5  12   6         55.04         42.63        11.68 o                         
   6  12   6        362.44        405.36        38.44 o                         
  -7  13   6        820.15        802.77        72.30 o                         
  -6  13   6        133.57         99.41        23.68 o                         
  -5  13   6        117.36        101.78        24.37 o                         
  -4  13   6        302.72        348.34        45.04 o                         
  -3  13   6         75.51        636.15       108.87 o                         
  -2  13   6         17.35         22.33         7.71 o                         
  -1  13   6          7.85         11.29         5.79 o                         
   0  13   6         75.41         80.27        15.41 o                         
   1  13   6         10.02          2.88         5.28 o                         
   2  13   6         13.12         12.97         4.17 o                         
   3  13   6        164.64        334.38        62.46 o                         
   4  13   6        707.33        727.66        51.95 o                         
   5  13   6          3.15          3.50         2.46 o                         
  -6  14   6         20.39         33.52        16.83 o                         
  -5  14   6        219.75        231.38        38.39 o                         
  -4  14   6         53.45         76.34        21.53 o                         
  -3  14   6          3.03          7.33        12.99 o                         
  -2  14   6        327.38        310.88        31.85 o                         
  -1  14   6         28.24         33.85        10.31 o                         
   0  14   6         22.97         35.53        14.99 o                         
   1  14   6         76.43         80.67        16.16 o                         
   2  14   6         18.73         27.48         9.46 o                         
   3  14   6          7.43          5.69         4.81 o                         
   4  14   6         26.24         38.57        15.32 o                         
  -5  15   6          0.45          0.00         6.82 o                         
  -4  15   6         18.18         37.29        30.32 o                         
  -3  15   6         22.65         90.05        26.42 o                         
  -2  15   6         15.70         25.35        13.19 o                         
  -1  15   6          3.41          1.87         6.62 o                         
   0  15   6         19.34         22.95        11.62 o                         
   1  15   6         54.69         52.97        20.92 o                         
   2  15   6        112.66         90.61        23.49 o                         
  -2  16   6         10.97         25.12        17.14 o                         
  -1  16   6         13.02          8.98         6.10 o                         
   0  16   6        134.37         98.91        24.88 o                         
 -12   1   7        318.50        333.06        43.27 o                         
 -11   1   7          9.90         32.92        24.34 o                         
 -10   1   7        474.28        474.16        47.25 o                         
  -9   1   7        343.44        359.69        39.19 o                         
  -8   1   7        577.54        534.97        46.10 o                         
  -7   1   7        305.89        328.46        33.38 o                         
  -6   1   7       1591.99       1658.38        45.14 o                         
  -5   1   7       1884.38       1961.10        49.83 o                         
  -4   1   7        697.77        677.02        29.09 o                         
  -3   1   7       5525.58       5717.00        86.04 o                         
  -2   1   7         27.75         23.49         5.69 o                         
  -1   1   7         52.68         35.02         9.16 o                         
   0   1   7       2876.27       2586.20        51.49 o                         
   1   1   7       1316.34       1362.19        33.42 o                         
   2   1   7       3253.17       3088.14        63.58 o                         
   3   1   7       7236.52       7642.48       106.08 o                         
   4   1   7        825.56        801.97        40.82 o                         
   5   1   7        770.65        762.10        49.98 o                         
   6   1   7        377.17        416.31        39.43 o                         
   7   1   7        178.38        166.22        27.23 o                         
   8   1   7        504.29        482.38        35.67 o                         
   9   1   7        489.53        488.90        38.61 o                         
 -12   2   7        526.68        523.59        55.05 o                         
 -11   2   7        172.42        166.51        30.83 o                         
 -10   2   7       1093.63       1047.67        71.08 o                         
  -9   2   7        464.28        472.91        45.53 o                         
  -8   2   7        335.92        323.38        38.34 o                         
  -7   2   7       1235.56       1276.13        44.69 o                         
  -6   2   7        142.80        140.53        14.57 o                         
  -5   2   7        374.44        432.38        24.57 o                         
  -4   2   7        883.41       1564.77       207.41 o                         
  -3   2   7       1202.57       2105.12        55.01 o                         
  -2   2   7        392.28        376.08        21.90 o                         
  -1   2   7       2671.12       2572.72        48.49 o                         
   0   2   7       1116.95       1110.80        31.62 o                         
   1   2   7       1472.03       1536.12        40.85 o                         
   2   2   7       7979.98       7694.05       100.24 o                         
   3   2   7        808.14       1487.02        48.39 o                         
   4   2   7        703.57        808.94        43.30 o                         
   5   2   7       1179.65       1128.80        50.42 o                         
   6   2   7         27.99         38.24        15.92 o                         
   7   2   7        761.64        798.40        58.55 o                         
   8   2   7         98.38        108.22        16.61 o                         
   9   2   7        254.04        240.07        31.16 o                         
 -12   3   7        225.72        212.55        34.76 o                         
 -11   3   7        860.06        902.67        70.21 o                         
 -10   3   7        536.45        526.69        50.68 o                         
  -9   3   7       1962.83       2152.50        97.77 o                         
  -8   3   7        143.52        116.74        22.68 o                         
  -7   3   7        709.15        694.86        35.65 o                         
  -6   3   7      10983.24      10793.69       444.16 o                         
  -5   3   7        252.56        230.00        18.99 o                         
  -4   3   7       7047.40       7134.07       181.77 o                         
  -3   3   7       5040.18       5496.24       285.26 o                         
  -2   3   7        307.45        279.92        16.26 o                         
  -1   3   7       1301.01       1106.35        32.47 o                         
   0   3   7       1012.29        893.11        29.95 o                         
   1   3   7       1550.34       1421.98        37.64 o                         
   2   3   7       1230.72       1144.17        38.34 o                         
   4   3   7          5.71         56.94        16.30 o                         
   5   3   7        173.59        176.30        19.38 o                         
   6   3   7         27.71         67.55        23.30 o                         
   7   3   7        570.78        565.99        41.93 o                         
   8   3   7         28.14         23.75         7.10 o                         
   9   3   7        128.29        107.46        21.58 o                         
 -12   4   7        108.54        118.33        26.26 o                         
 -11   4   7        358.96        366.70        43.86 o                         
 -10   4   7        114.72         96.21        18.59 o                         
  -9   4   7        126.59        104.33        16.57 o                         
  -8   4   7        831.53        837.19        57.99 o                         
  -7   4   7        399.73        404.79        37.81 o                         
  -6   4   7         30.93         37.73        10.05 o                         
  -5   4   7          2.33          2.86         3.68 o                         
  -4   4   7       1121.12       1584.77       194.91 o                         
  -3   4   7        437.36        406.22        37.46 o                         
  -2   4   7         21.51         31.72         5.52 o                         
  -1   4   7        211.20        223.59        14.86 o                         
   0   4   7        511.34        461.45        22.41 o                         
   1   4   7       1967.80       1909.45        81.27 o                         
   2   4   7         28.12         12.54         2.46 o                         
   3   4   7          3.45          2.89         2.38 o                         
   4   4   7       1026.88       1043.06        45.85 o                         
   5   4   7        133.78        118.53        15.77 o                         
   6   4   7          9.60         14.54         8.74 o                         
   8   4   7         94.32         98.74        16.31 o                         
   9   4   7          2.27          8.74         7.33 o                         
 -11   5   7        127.83        127.81        19.99 o                         
 -10   5   7         75.14         76.11        16.81 o                         
  -9   5   7        643.57        686.33        44.77 o                         
  -8   5   7        696.54        736.41        44.56 o                         
  -7   5   7       2607.17       2542.77        97.27 o                         
  -6   5   7        649.22        676.75        46.95 o                         
  -5   5   7        105.14        101.86        10.70 o                         
  -4   5   7       4603.97       4354.25        71.36 o                         
  -3   5   7       7449.38       7970.50       263.64 o                         
  -2   5   7         23.49         17.15         3.54 o                         
  -1   5   7       1856.35       1791.17        44.21 o                         
   0   5   7       1671.55       1631.81        50.69 o                         
  -7   0  12        161.73         70.13        24.30 o                         
   1   5   7        318.89        242.99        18.13 o                         
   2   5   7       1953.57       1740.39        47.40 o                         
   4   5   7        405.67        470.16        31.92 o                         
   5   5   7          4.96          2.18         4.14 o                         
   6   5   7        148.03        160.94        28.04 o                         
   7   5   7        109.76         83.84        15.81 o                         
   8   5   7         32.41         31.44        13.55 o                         
 -11   6   7        207.76        311.87        43.28 o                         
 -10   6   7       1422.39       1534.10        70.99 o                         
  -9   6   7          9.13          8.65         7.35 o                         
  -8   6   7        606.84        608.11        41.53 o                         
  -7   6   7        552.28        584.79        33.62 o                         
  -6   6   7        461.69        434.78        24.17 o                         
  -5   6   7       3164.84       3154.61        82.60 o                         
  -4   6   7        125.40        371.30        74.73 o                         
  -3   6   7        259.28        375.81        34.92 o                         
  -2   6   7       2064.29       2002.86        48.69 o                         
  -1   6   7        744.21        740.37        28.91 o                         
   0   6   7       2307.04       2292.12        63.58 o                         
   1   6   7         42.47         29.80        19.08 o                         
   2   6   7         61.92         81.02         9.74 o                         
   3   6   7         12.35        156.90        17.76 o                         
   4   6   7         38.70         88.87        15.78 o                         
   5   6   7         18.99         24.92         6.79 o                         
   6   6   7          7.92          7.78         4.76 o                         
   7   6   7        155.37        180.21        31.48 o                         
   8   6   7        131.90        129.53        22.88 o                         
 -11   7   7         10.09          2.73         6.23 o                         
 -10   7   7        308.26        324.22        29.74 o                         
  -9   7   7         18.91         24.16         7.32 o                         
  -8   7   7        571.69        562.75        35.48 o                         
  -7   7   7         88.69         97.85        14.11 o                         
  -6   7   7         18.71         17.38         8.75 o                         
  -5   7   7        213.50        207.11        21.79 o                         
  -4   7   7        389.87        367.47        21.28 o                         
  -3   7   7        169.96        183.51        14.94 o                         
  -2   7   7       1861.50       1850.68        48.09 o                         
  -1   7   7          2.90          0.00         1.36 o                         
   0   7   7         13.66          7.63         4.67 o                         
   1   7   7        641.47        614.72        35.63 o                         
   2   7   7          8.41          4.48         2.30 o                         
   3   7   7       1353.80       1330.95        43.02 o                         
   4   7   7        272.35        295.30        21.31 o                         
   5   7   7        182.88        192.77        26.59 o                         
   6   7   7        500.64        502.14        38.43 o                         
   7   7   7         54.28         42.34        14.22 o                         
   8   7   7        222.50        201.06        28.90 o                         
 -10   8   7         31.31         34.10        10.34 o                         
  -9   8   7        124.10        113.25        18.58 o                         
  -8   8   7        341.74        388.26        36.42 o                         
  -7   8   7        217.42        237.02        27.14 o                         
  -6   8   7        995.79        969.35        53.03 o                         
  -5   8   7        113.23        105.60        19.46 o                         
  -4   8   7       1357.09       1509.73        91.82 o                         
  -3   8   7         10.29         27.32         7.72 o                         
  -2   8   7       1918.64       1965.23        61.73 o                         
  -1   8   7       1909.29       1762.67        55.69 o                         
   0   8   7        309.36        297.46        21.77 o                         
   1   8   7       1437.75       1366.51        54.42 o                         
   2   8   7        375.97        422.26        30.93 o                         
   3   8   7         33.86        102.76        29.94 o                         
   4   8   7        451.32        516.52        37.26 o                         
   5   8   7        642.10        637.11        36.22 o                         
   6   8   7         61.93         58.71        13.22 o                         
   7   8   7        644.41        686.11        62.70 o                         
   8   8   7        223.84        211.27        30.42 o                         
 -10   9   7        137.23        111.26        26.53 o                         
  -9   9   7         19.94          9.11         3.48 o                         
  -8   9   7        107.66        132.97        26.57 o                         
  -7   9   7        210.64        244.33        27.91 o                         
  -6   9   7        302.72        298.04        30.28 o                         
  -5   9   7          1.22          4.15         4.38 o                         
  -4   9   7       1676.37       1630.85        64.44 o                         
  -3   9   7        322.41        383.36        30.97 o                         
  -2   9   7         75.71         70.81        11.01 o                         
  -1   9   7       1448.10       1351.22        50.92 o                         
   0   9   7          0.92          0.00         6.19 o                         
   1   9   7         31.12         29.46         8.02 o                         
   2   9   7          5.20          4.02         4.69 o                         
   3   9   7          8.41         11.72         3.75 o                         
   4   9   7        461.52        392.23        27.63 o                         
   5   9   7         89.52         91.40        13.61 o                         
   6   9   7        142.55        116.56        24.14 o                         
   7   9   7         72.18         70.10        17.76 o                         
  -9  10   7        211.64        210.92        35.06 o                         
  -8  10   7         19.98         29.89        14.32 o                         
  -7  10   7         74.32         85.18        21.19 o                         
  -6  10   7          1.63          5.83         8.37 o                         
  -5  10   7         60.26         73.98        17.70 o                         
  -4  10   7        324.54        321.56        29.61 o                         
  -3  10   7        879.54       1148.04        85.22 o                         
  -2  10   7        498.94        533.67        34.39 o                         
  -1  10   7       2747.50       2698.08       105.33 o                         
   0  10   7        376.18        352.45        29.65 o                         
   1  10   7        840.63        814.12        44.28 o                         
   2  10   7       1017.30        942.67        48.89 o                         
   3  10   7         14.23         48.86        11.12 o                         
   4  10   7       1874.79       1826.41        61.03 o                         
   5  10   7       1463.11       1296.54        66.09 o                         
   6  10   7         50.89         92.20        25.05 o                         
   7  10   7       1078.34       1076.01        81.38 o                         
  -9  11   7        115.20        131.94        30.15 o                         
  -8  11   7         19.25         22.92        11.53 o                         
  -7  11   7        176.83        199.74        33.44 o                         
  -6  11   7        198.63        202.09        26.49 o                         
  -5  11   7        282.06        327.08        37.90 o                         
  -4  11   7        720.58        797.92        48.09 o                         
  -3  11   7          2.13          3.00         5.22 o                         
  -2  11   7         89.14         95.90        14.59 o                         
  -1  11   7        720.78        730.07        57.09 o                         
   0  11   7          0.95          0.00         7.25 o                         
   1  11   7        128.62        137.02        18.40 o                         
   2  11   7        192.39        173.09        17.80 o                         
   3  11   7        175.14        171.71        17.94 o                         
   4  11   7          5.41         19.19         8.19 o                         
   5  11   7        496.75        435.27        38.40 o                         
   6  11   7        218.23        221.19        28.94 o                         
  -8  12   7        388.10        426.29        54.00 o                         
  -7  12   7        273.82        267.47        41.05 o                         
  -6  12   7        154.05        144.89        23.31 o                         
  -5  12   7        997.84       1031.53        71.06 o                         
  -4  12   7        536.00        561.46        42.05 o                         
  -3  12   7        348.89        374.81        32.78 o                         
  -2  12   7       1432.06       1424.08        84.87 o                         
  -1  12   7        522.13        495.43        37.25 o                         
   0  12   7        401.44        381.23        40.60 o                         
   1  12   7       1456.79       1377.97        61.18 o                         
   2  12   7        408.17        402.57        32.87 o                         
   3  12   7         29.81         50.97        19.72 o                         
   4  12   7        123.21        131.22        21.11 o                         
   5  12   7        184.37        153.32        22.88 o                         
  -7  13   7         45.16         50.26        18.91 o                         
  -6  13   7          0.11          3.73         8.55 o                         
  -5  13   7         48.41         32.63         7.69 o                         
  -4  13   7          3.59          0.00         2.97 o                         
  -3  13   7          3.67          6.30        13.29 o                         
  -2  13   7        100.82         93.24        14.12 o                         
  -1  13   7         10.06          0.32         3.74 o                         
   0  13   7        305.56        290.04        38.03 o                         
   1  13   7         66.56         84.44        15.34 o                         
   2  13   7         37.42         29.70        12.43 o                         
   3  13   7        161.83        171.36        29.27 o                         
   4  13   7         19.40         31.47        14.01 o                         
  -6  14   7          1.32          4.35        10.19 o                         
  -5  14   7        712.01        720.56        53.32 o                         
  -4  14   7        378.82        459.12        54.58 o                         
  -3  14   7        168.64        175.90        32.30 o                         
  -2  14   7        811.43        780.26        51.52 o                         
  -1  14   7         53.58         43.15        14.69 o                         
   0  14   7        203.11        177.10        24.29 o                         
   1  14   7        131.77        154.49        22.73 o                         
   2  14   7         13.06         25.22        10.51 o                         
   3  14   7         90.57        118.03        21.48 o                         
  -4  15   7        208.42        211.11        38.21 o                         
  -3  15   7        101.61        172.01        35.47 o                         
  -2  15   7         65.75         46.00        24.85 o                         
  -1  15   7        240.10        188.13        31.93 o                         
   0  15   7         67.37         79.88        21.41 o                         
   1  15   7         67.30         39.45        17.50 o                         
 -12   0   8         17.23         11.55         7.69 o                         
 -11   0   8       4570.81       4420.10       222.66 o                         
 -10   0   8        379.00        423.90        63.58 o                         
  -9   0   8        842.88        861.44        88.42 o                         
  -8   0   8        164.44        145.51        34.94 o                         
  -7   0   8       1139.08       1167.92        92.31 o                         
  -6   0   8       1726.27       1679.37       106.40 o                         
  -5   0   8        509.55        553.91        58.07 o                         
  -3   0   8        148.28        302.38        51.62 o                         
  -2   0   8          2.17          5.93         5.93 o                         
  -1   0   8        177.87        240.49        34.31 o                         
   0   0   8       4242.55       3818.17       142.24 o                         
   1   0   8         15.50         28.07        12.14 o                         
   2   0   8       2956.10       2657.81        88.52 o                         
   3   0   8        336.18        442.05        37.93 o                         
   5   0   8        224.99        203.73        38.08 o                         
   6   0   8          7.86         40.52        20.60 o                         
   7   0   8        674.85        739.28        83.06 o                         
   8   0   8       1595.02       1658.31        97.24 o                         
 -12   1   8         42.62         43.87        16.28 o                         
 -11   1   8         37.57         58.90        19.43 o                         
 -10   1   8        407.99        365.21        44.14 o                         
  -9   1   8        419.02        463.88        45.36 o                         
  -8   1   8        319.43        325.43        37.49 o                         
  -7   1   8        345.01        374.52        37.43 o                         
  -6   1   8        114.03        109.64        11.65 o                         
  -5   1   8        129.62        140.37        14.10 o                         
  -4   1   8        426.98        438.04        25.74 o                         
  -3   1   8        662.84        823.53        35.22 o                         
  -2   1   8        196.05        175.27        20.47 o                         
  -1   1   8        866.92        770.51        43.94 o                         
   0   1   8         45.27         39.76         6.67 o                         
   1   1   8         23.25         13.73         2.97 o                         
   2   1   8       1798.05       1706.84        50.23 o                         
   4   1   8        100.46         95.83        13.88 o                         
   5   1   8          0.30          3.03         2.06 o                         
   6   1   8         65.03         62.95        17.20 o                         
   7   1   8        154.29        162.21        26.86 o                         
   8   1   8         42.20         36.91         9.32 o                         
 -12   2   8        163.22        157.05        29.72 o                         
 -11   2   8        441.79        399.89        45.77 o                         
 -10   2   8        388.89        338.14        40.83 o                         
  -9   2   8          0.03          3.63         4.73 o                         
  -8   2   8        477.06        511.25        45.61 o                         
  -6   2   8        122.36        127.65        14.85 o                         
  -5   2   8       1954.31       1842.35        54.24 o                         
  -4   2   8        327.39        273.41        20.47 o                         
  -3   2   8       1626.83       1789.68        50.81 o                         
  -2   2   8        651.35        591.75        29.91 o                         
  -1   2   8       2622.95       2414.41        50.66 o                         
   0   2   8        701.49        673.70        29.31 o                         
   1   2   8       2747.46       2386.75        59.54 o                         
   2   2   8       2357.21       2208.65        56.94 o                         
   3   2   8        419.59        393.68        24.92 o                         
   4   2   8       1234.85       1419.66        59.59 o                         
   5   2   8        667.40        646.79        40.16 o                         
   6   2   8        238.05        221.89        30.79 o                         
   7   2   8         40.91         48.14        13.16 o                         
   8   2   8        468.57        428.11        39.97 o                         
 -12   3   8        178.71        168.09        30.70 o                         
 -11   3   8          9.12         29.68        12.00 o                         
 -10   3   8        635.95        632.42        55.55 o                         
  -9   3   8         24.66         26.34         9.06 o                         
  -8   3   8        235.09        203.15        28.50 o                         
  -7   3   8        502.16        522.96        31.02 o                         
  -6   3   8         87.42         87.86        12.88 o                         
  -5   3   8        453.53        496.85        28.94 o                         
  -4   3   8          7.90        247.07        88.71 o                         
  -3   3   8        209.77        944.61       166.02 o                         
  -2   3   8        257.85        242.55        16.30 o                         
  -1   3   8        160.66        202.34        17.16 o                         
   0   3   8        679.91        712.72        28.26 o                         
   1   3   8       1250.37       1275.85        41.70 o                         
   2   3   8         70.13         44.40         8.55 o                         
   4   3   8       1914.14       1842.75        65.58 o                         
   5   3   8        177.10        135.86        18.28 o                         
   6   3   8        165.52        183.21        27.59 o                         
   7   3   8        365.19        344.60        40.10 o                         
   8   3   8          1.70          0.00         2.41 o                         
 -11   4   8         38.74         47.40        18.31 o                         
 -10   4   8        192.48        200.59        30.82 o                         
  -9   4   8        477.31        457.04        45.65 o                         
  -8   4   8         13.90         23.46         9.05 o                         
  -7   4   8       3897.70       3928.42       150.24 o                         
  -6   4   8         17.13         32.48         9.18 o                         
  -5   4   8       2836.89       2985.20        75.19 o                         
  -4   4   8      10338.44      10039.80       241.75 o                         
  -3   4   8        470.55        609.02        42.32 o                         
  -2   4   8       6830.81       6633.19        87.59 o                         
  -1   4   8       5452.60       5317.66        77.83 o                         
   0   4   8        445.59        501.27        24.33 o                         
   1   4   8       6586.14       6209.45        87.46 o                         
   2   4   8        406.77        356.12        22.37 o                         
   7   0   4        125.31         52.30        19.44 o                         
   3   4   8       1202.93       1697.65        60.23 o                         
   4   4   8       1298.68       1466.72        59.42 o                         
   5   4   8        235.08        219.00        22.88 o                         
   6   4   8        148.75        187.37        27.31 o                         
   7   4   8        219.99        281.34        30.65 o                         
   8   4   8          1.18          0.00         6.54 o                         
 -11   5   8        177.26        415.27        84.68 o                         
 -10   5   8        521.30        523.08        51.37 o                         
  -9   5   8        936.18        896.76        64.20 o                         
  -8   5   8       1483.30       1564.16        61.55 o                         
  -6   5   8       1421.89       1490.05        56.31 o                         
  -5   5   8       5087.56       5263.06       136.78 o                         
  -4   5   8        283.44        414.85        55.63 o                         
  -3   5   8       6710.45       6325.64        89.05 o                         
  -2   5   8       1089.35       1181.78        38.05 o                         
  -1   5   8       2072.75       1915.83        48.14 o                         
   0   5   8       4853.35       4809.18        79.96 o                         
   1   5   8         54.72         53.75         8.54 o                         
   2   5   8       2047.04       1995.67        54.41 o                         
   3   5   8       1333.81       1453.44        54.86 o                         
   4   5   8         34.66         58.01        13.73 o                         
   5   5   8        955.50        956.37        48.35 o                         
   6   5   8          8.99          6.60         6.94 o                         
   8   5   8         69.96         35.01        10.01 o                         
 -11   6   8         65.98         97.37        23.28 o                         
 -10   6   8        496.84        482.90        53.38 o                         
  -9   6   8         47.25         51.94        15.38 o                         
  -8   6   8         25.39         24.27        11.96 o                         
  -7   6   8         67.43         88.61        12.88 o                         
  -6   6   8        313.42        265.60        19.31 o                         
  -5   6   8        820.60        783.72        32.43 o                         
  -4   6   8       1393.46       1631.33        67.98 o                         
  -3   6   8        422.39        404.43        22.88 o                         
  -2   6   8        491.06        458.93        24.34 o                         
  -1   6   8       1378.70       1339.32        41.24 o                         
   0   6   8        119.69        144.26        14.22 o                         
   1   6   8        210.81        249.63        41.25 o                         
   2   6   8        239.13        277.58        19.85 o                         
   3   6   8         31.06         20.80         5.34 o                         
   4   6   8        327.07        365.26        28.48 o                         
   5   6   8        267.98        272.33        25.05 o                         
   6   6   8         26.18         17.29         8.23 o                         
   7   6   8        186.99        228.55        35.87 o                         
   8   6   8        183.70        152.16        25.28 o                         
 -11   7   8        331.67        448.80        69.68 o                         
 -10   7   8         38.20         32.52        11.81 o                         
  -9   7   8         94.97        127.91        20.29 o                         
  -8   7   8        557.00        516.05        39.71 o                         
  -7   7   8        190.55        185.86        21.99 o                         
  -6   7   8        818.54        857.45        47.27 o                         
  -5   7   8       1016.90        914.15        35.36 o                         
  -4   7   8          8.25          3.29         2.30 o                         
  -3   7   8       3411.40       3386.18        68.96 o                         
  -2   7   8        933.61        818.43        33.36 o                         
  -1   7   8        362.47        358.29        21.69 o                         
   0   7   8       1451.36       1499.43        69.01 o                         
   1   7   8        334.43        301.91        25.98 o                         
   2   7   8        458.68        473.22        26.18 o                         
   3   7   8        640.36        716.65        34.21 o                         
   4   7   8         55.32         66.07        14.05 o                         
   5   7   8        541.87        500.78        45.82 o                         
   6   7   8        184.51        205.08        25.88 o                         
   7   7   8         31.93         23.41        11.57 o                         
 -10   8   8        291.61        275.07        28.24 o                         
  -9   8   8         33.73         25.59        10.39 o                         
  -8   8   8        294.33        305.41        40.28 o                         
  -7   8   8        191.80        179.38        29.32 o                         
  -6   8   8         27.62         21.25         6.89 o                         
  -5   8   8          7.39         10.48         4.14 o                         
  -4   8   8        133.57        219.51        37.87 o                         
  -3   8   8         49.77         97.98        12.63 o                         
  -2   8   8          0.98          1.87         4.80 o                         
  -1   8   8          2.59          0.00         4.41 o                         
   0   8   8        277.05        331.47        34.04 o                         
   1   8   8          0.20          0.00         5.09 o                         
   2   8   8          1.05         10.27         3.39 o                         
   3   8   8        316.33        308.37        28.53 o                         
   4   8   8          2.23         87.01        35.88 o                         
   5   8   8        694.07        658.84        53.65 o                         
   6   8   8        100.42         84.93        16.36 o                         
   7   8   8        117.09        114.88        26.49 o                         
 -10   9   8        315.86        342.96        38.27 o                         
  -9   9   8        442.97        449.71        42.04 o                         
  -8   9   8         59.36         60.97        17.57 o                         
  -7   9   8       1028.51       1001.79        70.72 o                         
  -6   9   8        812.80        798.38        49.00 o                         
  -5   9   8         62.15         56.57        12.70 o                         
  -4   9   8         30.25         34.29         8.94 o                         
  -3   9   8        429.54        521.94        36.65 o                         
  -2   9   8        823.93        767.94        40.92 o                         
  -1   9   8          9.21          8.39         3.60 o                         
   0   9   8        393.49        354.00        36.40 o                         
   1   9   8         98.69        106.09        16.14 o                         
   2   9   8         41.03         32.48         8.47 o                         
   3   9   8        430.47        663.51        70.17 o                         
   4   9   8       1311.74       1291.37        61.20 o                         
   5   9   8          0.06          0.00         4.50 o                         
   6   9   8        893.94        827.82        68.00 o                         
  -9  10   8        159.97        176.59        27.36 o                         
  -8  10   8         17.24         12.19         9.42 o                         
  -7  10   8        469.47        503.72        52.05 o                         
  -6  10   8         14.44         11.33         2.76 o                         
  -5  10   8         24.95         19.57         5.82 o                         
  -4  10   8         84.84        129.22        19.93 o                         
  -3  10   8          6.85         13.90         7.34 o                         
  -2  10   8        329.98        281.74        25.47 o                         
  -1  10   8          0.15          5.13         4.82 o                         
   0  10   8         50.58         38.08         9.83 o                         
   1  10   8        121.14        113.87        18.38 o                         
   2  10   8         25.90         32.39         7.33 o                         
   3  10   8         10.98         10.27         4.65 o                         
   4  10   8         29.71         90.59        23.82 o                         
   5  10   8          0.09          0.00         1.46 o                         
   6  10   8         16.62         15.06         8.70 o                         
  -8  11   8         16.12         23.16        13.07 o                         
  -7  11   8        493.47        469.69        51.64 o                         
  -6  11   8        136.93        148.15        23.11 o                         
  -5  11   8          2.99          7.54         4.89 o                         
  -4  11   8        280.24        321.73        30.90 o                         
  -3  11   8        271.37        771.22        49.01 o                         
  -2  11   8         14.73          9.66         5.68 o                         
  -1  11   8          0.85          8.03         8.07 o                         
   0  11   8        725.53        656.60        53.78 o                         
   1  11   8        265.03        259.81        26.61 o                         
   2  11   8          3.45          3.44         1.08 o                         
   3  11   8        478.13        810.43        48.96 o                         
   4  11   8       1140.29       1171.74        63.13 o                         
   5  11   8          1.48          1.44         3.40 o                         
  -8  12   8         70.12         63.61        20.03 o                         
  -7  12   8        274.97        276.79        39.97 o                         
  -6  12   8        370.09        391.71        38.73 o                         
  -5  12   8        136.48        113.50        19.66 o                         
  -4  12   8        505.97        592.92        43.66 o                         
  -3  12   8         87.50         87.37        22.11 o                         
  -2  12   8        146.37        150.70        28.00 o                         
  -1  12   8        225.29        225.71        27.20 o                         
   0  12   8        587.91        511.69        49.38 o                         
   1  12   8        295.71        317.76        30.27 o                         
   2  12   8         45.38         56.52        13.18 o                         
   3  12   8        154.26        165.04        29.64 o                         
   4  12   8          7.52         33.19        19.19 o                         
  -7  13   8         33.46         41.85        11.83 o                         
  -6  13   8        541.51        593.61        49.75 o                         
  -5  13   8        327.66        307.91        33.59 o                         
  -4  13   8          1.37          2.05         8.28 o                         
  -3  13   8        844.27        905.76        72.85 o                         
  -2  13   8        126.27        104.65        17.98 o                         
  -1  13   8        178.51        212.10        31.01 o                         
   0  13   8        537.70        494.62        50.85 o                         
   1  13   8         58.38         50.06        12.62 o                         
   2  13   8        334.97        325.79        42.29 o                         
   3  13   8        337.54        310.25        41.70 o                         
  -5  14   8         83.62         98.97        26.14 o                         
  -4  14   8        216.93        260.45        41.05 o                         
  -3  14   8          2.40          3.81         5.55 o                         
  -2  14   8          3.39          8.09         2.94 o                         
  -1  14   8        240.23        210.78        26.98 o                         
   0  14   8         48.71         47.74        13.28 o                         
   1  14   8        216.83        250.41        38.29 o                         
   2  14   8         10.72         10.98         8.77 o                         
  -3  15   8        126.95        155.68        33.14 o                         
  -2  15   8         56.54         42.62        21.35 o                         
  -1  15   8         33.89         43.72        17.27 o                         
 -11   1   9        607.81        606.43        60.61 o                         
 -10   1   9        164.00        143.74        26.80 o                         
  -9   1   9        981.20        967.77        68.13 o                         
  -8   1   9       1443.89       1394.68        78.25 o                         
  -7   1   9        242.87        224.16        29.42 o                         
  -6   1   9       2542.22       2573.71        63.26 o                         
  -5   1   9        594.82        629.37        31.50 o                         
  -4   1   9       1173.53       1029.49        40.91 o                         
  -3   1   9       1892.16       2861.12       292.06 o                         
  -2   1   9          3.34          3.56         2.38 o                         
  -1   1   9          3.48          6.42         3.15 o                         
   0   1   9       1790.60       1758.22        47.08 o                         
   1   1   9        256.25        272.41        16.24 o                         
   2   1   9        116.08        106.04        13.10 o                         
   4   1   9        291.07        435.88        31.33 o                         
   5   1   9          2.76          0.05         2.56 o                         
   6   1   9         29.97         45.78        14.75 o                         
   7   1   9        925.59        928.39        67.74 o                         
   8   1   9          1.99          1.90         9.58 o                         
 -11   2   9        760.11        857.32        71.29 o                         
 -10   2   9       1160.88       1107.21        76.19 o                         
  -9   2   9          5.42          9.28         4.26 o                         
  -8   2   9       1219.26       1254.30        74.24 o                         
  -7   2   9        639.96        631.16        49.57 o                         
  -6   2   9        468.98        478.39        28.45 o                         
  -5   2   9       1024.54       1069.22        42.95 o                         
  -4   2   9         25.06        151.85        31.32 o                         
  -3   2   9       2308.14       2363.18        89.84 o                         
  -2   2   9        122.39        140.99        15.26 o                         
  -1   2   9        280.20        307.54        27.32 o                         
   0   2   9         28.08         35.17         6.99 o                         
   1   2   9        153.11        163.53        14.21 o                         
   2   2   9        662.37        669.75        33.06 o                         
   3   2   9        889.80       1186.86        46.87 o                         
   4   2   9        453.22        682.36        43.94 o                         
   5   2   9          1.64          8.42         1.54 o                         
   6   2   9        176.57        183.30        28.47 o                         
   7   2   9        153.84        150.96        27.59 o                         
   8   2   9        108.85        112.37        21.97 o                         
 -11   3   9        170.93        278.26        42.38 o                         
 -10   3   9         71.13         77.55        21.11 o                         
  -9   3   9          2.18         10.21         7.40 o                         
  -8   3   9        893.39        892.67        62.78 o                         
  -7   3   9        141.75        150.27        24.23 o                         
  -6   3   9         21.22         27.41        22.34 o                         
  -5   3   9       1923.59       1829.10        59.08 o                         
  -4   3   9         11.46          3.40         3.16 o                         
  -3   3   9       3441.00       3191.76        74.39 o                         
  -2   3   9       4271.96       4135.69        71.98 o                         
  -1   3   9        935.13        880.59        33.15 o                         
   0   3   9       4871.40       4793.22        86.18 o                         
   1   3   9       2661.20       2630.59        62.23 o                         
   2   3   9        596.51        536.21        29.50 o                         
   3   3   9       2753.27       2734.81        70.27 o                         
   4   3   9       1362.27       1484.45        62.68 o                         
   5   3   9        100.02         77.61        14.84 o                         
   6   3   9        439.33        456.30        44.39 o                         
   7   3   9        136.63        137.90        25.70 o                         
   8   3   9        177.42        167.27        25.70 o                         
 -11   4   9        375.53        336.25        42.64 o                         
 -10   4   9        307.82        310.28        40.83 o                         
  -9   4   9         88.39         94.32        21.12 o                         
  -8   4   9         64.42         63.80        16.17 o                         
  -6   4   9         18.83         21.07         6.78 o                         
  -5   4   9        191.37        164.50        16.61 o                         
  -4   4   9        643.75        705.07        35.33 o                         
  -3   4   9          0.57          7.80         3.27 o                         
  -2   4   9       2721.98       2657.79        58.42 o                         
  -1   4   9        865.75        959.60       102.70 o                         
   0   4   9         49.91         55.94         8.75 o                         
   1   4   9        118.58        106.24        12.66 o                         
   2   4   9        973.48        909.57        38.66 o                         
   3   4   9        183.08        146.54        18.17 o                         
   4   4   9        421.96        511.15        37.38 o                         
   5   4   9        130.01        112.16        16.91 o                         
   6   4   9         16.11         19.70         7.01 o                         
   7   4   9         53.62         57.55        15.43 o                         
 -11   5   9         12.10         87.97        26.81 o                         
 -10   5   9        147.53        148.74        26.31 o                         
  -9   5   9          3.96          3.69         4.50 o                         
  -8   5   9         87.07         64.74        16.40 o                         
  -7   5   9        110.04        121.39        16.12 o                         
  -7   0  14        907.72        383.04        62.31 o                         
  -6   5   9       1730.01       1701.96        68.22 o                         
  -5   5   9        416.26        446.84        25.26 o                         
  -4   5   9        887.06        826.33        34.01 o                         
  -3   5   9        495.77        496.29        25.83 o                         
  -2   5   9       3493.10       3267.49        66.39 o                         
  -1   5   9        237.03        231.39        20.31 o                         
   0   5   9       2366.18       2233.00        56.66 o                         
   1   5   9        607.11        596.17        37.40 o                         
   2   5   9        406.12        423.28        29.64 o                         
   3   5   9       1382.87       1320.61        55.03 o                         
   4   5   9        658.88        689.43        41.83 o                         
   5   5   9         26.13         23.50         6.53 o                         
   6   5   9        416.83        463.14        36.80 o                         
   7   5   9        259.43        270.92        30.75 o                         
 -11   6   9        102.29        102.69        25.19 o                         
 -10   6   9        125.12         77.09        25.75 o                         
  -9   6   9         27.38         11.34        15.26 o                         
  -8   6   9         69.33         78.24        14.47 o                         
  -7   6   9         81.06         81.90        12.34 o                         
  -6   6   9         61.53         60.53         9.45 o                         
  -5   6   9        446.00        387.53        23.84 o                         
  -4   6   9       2159.96       2257.27        57.66 o                         
  -3   6   9        495.56        520.60        27.21 o                         
  -2   6   9         97.77        105.76        12.16 o                         
  -1   6   9       1230.43       1163.38        40.14 o                         
   0   6   9        828.52        764.41        34.35 o                         
   1   6   9        830.76        848.22        57.26 o                         
   2   6   9        842.56        815.41        37.09 o                         
   3   6   9        216.92        270.95        25.41 o                         
   4   6   9       1754.54       1738.85        65.58 o                         
   5   6   9        595.68        590.30        39.23 o                         
   6   6   9         94.69        118.25        30.34 o                         
   7   6   9        312.48        290.52        42.24 o                         
 -10   7   9         28.05         11.81         6.50 o                         
  -9   7   9        914.86        867.88        55.14 o                         
  -8   7   9         41.44         34.40         9.90 o                         
  -7   7   9        994.01        957.99        52.25 o                         
  -6   7   9         52.17         52.38        11.66 o                         
  -5   7   9         24.23         18.64         4.81 o                         
  -4   7   9        535.51        612.24        34.51 o                         
  -3   7   9        230.73        409.28        46.34 o                         
  -2   7   9        194.12        207.08        17.30 o                         
  -1   7   9          1.58          0.00         1.73 o                         
   0   7   9          0.81          3.13         3.79 o                         
   1   7   9        334.55        326.52        28.75 o                         
   2   7   9          3.09          0.00         3.20 o                         
   3   7   9          4.74        125.23        58.08 o                         
   4   7   9        370.02        318.99        37.18 o                         
   5   7   9         50.43         44.70        13.06 o                         
   6   7   9          4.82          0.00        11.84 o                         
   7   7   9        288.15        330.60        45.00 o                         
 -10   8   9        706.93        662.84        51.79 o                         
  -9   8   9         34.60         28.18        12.82 o                         
  -8   8   9        112.39        111.00        17.72 o                         
  -7   8   9        435.07        423.59        35.75 o                         
  -6   8   9         48.92         47.24        12.37 o                         
  -5   8   9        399.55        426.14        33.24 o                         
  -4   8   9        466.90        468.88        27.48 o                         
  -3   8   9        423.01        396.16        25.00 o                         
  -2   8   9        260.91        293.60        21.14 o                         
  -1   8   9        419.40        442.59        30.06 o                         
   0   8   9          7.53          2.08         3.55 o                         
   1   8   9        192.75        197.87        22.84 o                         
   2   8   9        208.93        195.56        23.38 o                         
   3   8   9        112.80        108.98        17.36 o                         
   4   8   9        441.94        423.12        43.25 o                         
   5   8   9        663.18        580.11        52.98 o                         
   6   8   9         86.90         78.22        16.74 o                         
  -9   9   9        173.96        139.50        28.60 o                         
  -8   9   9          1.79          0.00         3.25 o                         
  -7   9   9        136.80        143.43        22.03 o                         
  -6   9   9          3.55          1.30         5.95 o                         
  -5   9   9        787.84        779.86        47.15 o                         
  -4   9   9        206.52        226.23        24.62 o                         
  -3   9   9         30.36         35.14         9.29 o                         
  -2   9   9         11.56         20.49         6.50 o                         
  -1   9   9        148.86        143.89        17.50 o                         
   0   9   9        625.56        612.98        48.57 o                         
   1   9   9          0.60          2.75         3.55 o                         
   2   9   9        117.35        124.66        18.62 o                         
   3   9   9        120.17        161.70        22.00 o                         
   4   9   9         16.03         43.03        12.83 o                         
   5   9   9        179.88        168.77        23.21 o                         
   6   9   9          1.44          0.00         7.52 o                         
  -9  10   9        111.21         93.80        18.66 o                         
  -8  10   9       1255.77       1297.85        70.18 o                         
  -7  10   9        642.45        624.28        46.58 o                         
  -6  10   9        367.31        329.77        33.25 o                         
  -5  10   9       1190.56       1230.52        61.44 o                         
  -4  10   9        690.77        792.11        47.74 o                         
  -3  10   9        220.62        232.01        24.50 o                         
  -2  10   9        828.49        834.46        44.81 o                         
  -1  10   9        827.82        917.53        63.54 o                         
   0  10   9          6.42         10.17         5.96 o                         
   1  10   9         24.72         34.79        10.44 o                         
   2  10   9          2.83          4.66         6.58 o                         
   3  10   9        261.32        501.51        56.25 o                         
   4  10   9         26.19         29.23        10.71 o                         
   5  10   9        143.72        149.75        28.03 o                         
  -8  11   9          7.44         13.92         7.62 o                         
  -7  11   9        296.23        306.27        33.60 o                         
  -6  11   9        243.55        258.25        29.44 o                         
  -5  11   9         58.58         62.54        14.51 o                         
  -4  11   9        489.91        467.61        37.86 o                         
  -3  11   9          8.08         39.40        12.66 o                         
  -2  11   9        129.77        122.18        23.39 o                         
  -1  11   9        146.53        152.32        26.88 o                         
   0  11   9        179.02        169.79        29.95 o                         
   1  11   9        112.65        119.01        18.89 o                         
   2  11   9          5.56          6.66         4.25 o                         
   3  11   9        133.07        116.05        18.78 o                         
   4  11   9         28.89         37.99        13.81 o                         
  -7  12   9        327.16        310.14        35.10 o                         
  -6  12   9         67.62         79.78        16.54 o                         
  -5  12   9         47.87         30.50        10.25 o                         
  -4  12   9        464.43        527.05        42.64 o                         
  -3  12   9        210.32        237.16        36.08 o                         
  -2  12   9        303.19        300.78        39.94 o                         
  -1  12   9        482.46        469.53        39.23 o                         
   0  12   9        443.95        396.40        45.14 o                         
   1  12   9        300.03        288.85        30.27 o                         
   2  12   9        594.39        612.10        44.59 o                         
   3  12   9         29.02         49.04        15.76 o                         
  -6  13   9        275.21        290.40        33.80 o                         
  -5  13   9          8.93         14.11         7.64 o                         
  -4  13   9         22.31        136.26        80.69 o                         
  -3  13   9          0.96         30.03        16.75 o                         
  -2  13   9         72.05         80.30        20.75 o                         
  -1  13   9         41.60         51.54        16.03 o                         
   0  13   9         92.61         91.01        22.99 o                         
   1  13   9         44.15         41.03        10.04 o                         
   2  13   9        103.01        102.93        24.61 o                         
  -4  14   9        274.20        275.48        42.43 o                         
  -3  14   9        100.38        138.13        31.27 o                         
  -2  14   9         89.09         67.18        15.85 o                         
  -1  14   9        820.75        815.71        67.35 o                         
   0  14   9        302.90        326.02        44.34 o                         
 -11   0  10          1.02         14.63        21.23 o                         
  -9   0  10        692.22        696.25        83.07 o                         
  -8   0  10        300.58        381.89        58.98 o                         
  -7   0  10        435.62        502.09        64.40 o                         
  -6   0  10        552.56        608.08        71.14 o                         
  -5   0  10       3540.93       3479.43       158.32 o                         
  -3   0  10        296.26        259.39        43.73 o                         
  -2   0  10       3865.03       3886.22       156.82 o                         
  -1   0  10       3849.64       3907.73       160.59 o                         
   0   0  10         31.22         22.57         5.54 o                         
   1   0  10       1320.46       1241.76        93.49 o                         
   2   0  10        301.42        321.96        34.08 o                         
   4   0  10        363.23        350.62        38.58 o                         
   5   0  10         39.62         32.85        17.24 o                         
   6   0  10         90.66         76.41        29.78 o                         
   7   0  10          4.34          0.00        14.81 o                         
 -11   1  10         50.91         85.89        23.61 o                         
 -10   1  10        195.76        164.33        29.82 o                         
  -9   1  10         15.45         15.89         7.56 o                         
  -8   1  10        684.87        647.30        54.49 o                         
  -7   1  10         27.64         34.67        12.19 o                         
  -6   1  10         65.50         65.42        16.07 o                         
  -5   1  10        474.14        455.52        40.32 o                         
  -4   1  10          2.99         21.71        18.05 o                         
  -3   1  10       2344.23       2108.67        80.39 o                         
  -2   1  10         20.63         11.33         4.17 o                         
  -1   1  10        332.35        268.01        20.96 o                         
   0   1  10        439.74        497.39        26.41 o                         
   1   1  10        218.14        224.70        28.54 o                         
   2   1  10         28.11         46.47         9.52 o                         
   4   1  10         12.42         47.55        11.43 o                         
   5   1  10          2.50          6.91         3.38 o                         
   6   1  10         38.24         44.33        15.34 o                         
   7   1  10        127.53        153.93        29.36 o                         
 -11   2  10       1046.64       1149.10        82.37 o                         
 -10   2  10        322.51        337.57        43.72 o                         
  -9   2  10        123.79        115.70        24.58 o                         
  -8   2  10        211.25        192.66        29.45 o                         
  -7   2  10       1250.27       1276.17        73.16 o                         
  -6   2  10        813.57        750.36        37.91 o                         
  -5   2  10        285.68        290.75        23.78 o                         
  -4   2  10       1462.43       1462.55        51.70 o                         
  -3   2  10          1.34         77.59        18.17 o                         
  -2   2  10        117.64        118.14        14.23 o                         
  -1   2  10        805.81        784.49        36.47 o                         
   0   2  10       1158.24       1074.26        40.49 o                         
   1   2  10        176.62        185.66        26.17 o                         
   2   2  10         28.74         26.89         5.90 o                         
   4   2  10        107.78        150.95        21.44 o                         
   5   2  10        305.67        287.61        29.34 o                         
   6   2  10        177.86        213.51        33.88 o                         
   7   2  10        164.77        156.55        28.75 o                         
 -11   3  10        255.84        315.02        43.29 o                         
 -10   3  10        119.38        124.15        25.50 o                         
  -9   3  10        256.17        252.12        34.83 o                         
  -8   3  10        282.42        293.42        37.18 o                         
  -7   3  10        513.20        503.64        46.25 o                         
  -6   3  10        651.31        612.95        35.67 o                         
  -5   3  10       1392.57       1352.32        45.04 o                         
  -4   3  10        611.49        562.44        32.47 o                         
  -3   3  10       2571.01       2466.12        58.95 o                         
  -2   3  10        499.62        482.46        28.93 o                         
  -1   3  10        401.45        407.83        37.36 o                         
   0   3  10        297.14        278.04        21.32 o                         
   1   3  10         42.99         28.69         8.54 o                         
   2   3  10         11.18          2.15         2.99 o                         
   3   3  10         64.93         86.66        13.09 o                         
   4   3  10         46.16         52.95        13.81 o                         
   5   3  10        140.76        106.39        17.72 o                         
   6   3  10         37.28         32.44        12.12 o                         
   7   3  10         23.41         19.23        10.36 o                         
 -11   4  10        433.26        470.00        53.26 o                         
 -10   4  10        143.16        133.14        27.13 o                         
  -9   4  10        191.40        201.73        31.70 o                         
  -8   4  10        168.81        186.03        29.29 o                         
  -7   4  10        188.40        185.26        28.01 o                         
  -6   4  10          0.47          2.31         3.95 o                         
  -5   4  10          0.15          0.00         3.71 o                         
  -4   4  10         30.68        214.04        46.21 o                         
  -3   4  10       1545.91       1787.48        56.12 o                         
  -2   4  10       1329.99       1198.48        41.08 o                         
  -1   4  10       1362.51       1308.89        43.89 o                         
   0   4  10       2144.83       2051.12        54.65 o                         
   1   4  10         57.87         67.58        15.57 o                         
   2   4  10       1061.02       1073.58        44.57 o                         
   3   4  10       1642.64       1476.31        61.87 o                         
   4   4  10         64.84        117.94        21.03 o                         
   5   4  10       1321.44       1290.19        61.69 o                         
   6   4  10        605.73        576.93        43.37 o                         
   7   4  10        212.45        229.67        34.84 o                         
 -11   5  10          2.74         11.81        11.01 o                         
 -10   5  10        434.20        435.95        48.93 o                         
  -9   5  10          0.98         10.69         8.38 o                         
  -8   5  10         78.04         75.82        19.04 o                         
  -7   5  10         69.12         57.70         9.78 o                         
  -6   5  10        159.61        159.19        17.94 o                         
  -5   5  10        557.14        489.05        27.76 o                         
  -4   5  10        616.24        795.31        35.33 o                         
  -3   5  10        434.82        695.39        58.47 o                         
  -2   5  10        226.16        190.46        16.35 o                         
  -1   5  10        488.90        500.81        27.95 o                         
   0   5  10         18.67         15.37         3.05 o                         
   1   5  10        689.90        686.35        41.84 o                         
   2   5  10        310.24        294.13        23.04 o                         
   3   5  10       1536.14       1780.76        68.23 o                         
   4   5  10       1121.53       1154.20        57.06 o                         
   5   5  10        147.86        106.12        16.91 o                         
   6   5  10        309.03        312.41        31.39 o                         
 -10   6  10         92.86         81.34        22.28 o                         
  -9   6  10        123.69        129.44        25.46 o                         
  -8   6  10        142.26        126.15        19.38 o                         
  -7   6  10        748.03        780.68        46.20 o                         
  -6   6  10          0.60          0.00         3.92 o                         
  -5   6  10        247.78        214.49        18.30 o                         
   7   0   6        153.43         60.34        23.43 o                         
  -4   6  10        640.64        625.20        31.76 o                         
  -3   6  10          1.28          2.08         2.48 o                         
  -2   6  10        375.03        341.04        22.75 o                         
  -1   6  10        603.87        634.47        36.97 o                         
   0   6  10        213.55        251.11        20.48 o                         
   1   6  10        550.58        491.63        36.20 o                         
   2   6  10        104.88        112.87        14.41 o                         
   3   6  10        124.87        241.12        25.22 o                         
   4   6  10          0.99        123.96        25.50 o                         
   5   6  10        131.40        132.20        25.75 o                         
   6   6  10         74.50         69.06        18.22 o                         
 -10   7  10          8.07          2.23         5.91 o                         
  -9   7  10        134.33        124.79        26.84 o                         
  -8   7  10          6.83         11.49        10.41 o                         
  -7   7  10        215.53        215.32        25.28 o                         
  -6   7  10         20.53         14.07         5.52 o                         
  -5   7  10        195.15        192.73        17.81 o                         
  -4   7  10         51.12         85.09        16.78 o                         
  -3   7  10        338.09        364.37        33.60 o                         
  -2   7  10         92.46        106.59        13.19 o                         
  -1   7  10         57.86         45.66        10.33 o                         
   0   7  10        509.39        486.16        29.63 o                         
   1   7  10       1056.65       1084.91        55.50 o                         
   2   7  10         47.05         65.55        13.92 o                         
   3   7  10        795.06        799.65        60.07 o                         
   4   7  10       1162.32       1211.22        76.64 o                         
   5   7  10          0.09          1.75         4.76 o                         
   6   7  10        166.85        155.49        29.09 o                         
  -9   8  10        297.03        241.78        37.69 o                         
  -8   8  10         16.29          9.18         4.43 o                         
  -7   8  10        696.75        655.66        45.10 o                         
  -6   8  10        163.17        182.82        22.90 o                         
  -5   8  10         67.14         55.60        12.47 o                         
  -4   8  10        782.93        789.93        37.27 o                         
  -3   8  10          0.27         40.93        17.38 o                         
  -2   8  10        265.36        250.21        20.35 o                         
  -1   8  10          8.84         24.71        10.26 o                         
   0   8  10        166.05        168.73        20.07 o                         
   1   8  10         64.11         69.15        15.44 o                         
   2   8  10          9.86          2.02         2.46 o                         
   3   8  10        284.89        291.96        30.74 o                         
   4   8  10         37.68         20.55        10.28 o                         
   5   8  10         24.93         24.21         9.99 o                         
  -9   9  10        599.81        596.75        61.67 o                         
  -8   9  10       1425.95       1337.60        68.66 o                         
  -7   9  10          8.11          7.61         7.50 o                         
  -6   9  10       1286.96       1373.37        66.08 o                         
  -5   9  10       1463.19       1459.40        65.77 o                         
  -4   9  10         11.03         40.17        20.87 o                         
  -3   9  10       1102.95       1196.06        47.02 o                         
  -2   9  10        423.57        397.17        30.93 o                         
  -1   9  10         25.79         28.58         9.49 o                         
   0   9  10       1310.06       1340.39        60.22 o                         
   1   9  10         22.72         25.71         9.32 o                         
   2   9  10        284.75        278.52        29.48 o                         
   3   9  10        306.56        273.67        29.92 o                         
   4   9  10         75.52         71.82        18.37 o                         
   5   9  10          2.59          3.99         4.20 o                         
  -8  10  10         98.62         91.52        17.81 o                         
  -7  10  10        161.90        177.38        25.39 o                         
  -6  10  10          1.94          0.14         5.59 o                         
  -5  10  10          5.82         10.48         6.63 o                         
  -4  10  10         10.29        270.48        67.19 o                         
  -3  10  10          1.45          3.95         4.43 o                         
  -2  10  10         45.56         31.48        11.30 o                         
  -1  10  10         46.77         26.81        11.64 o                         
   0  10  10          0.13          0.00         3.07 o                         
   1  10  10        107.47        125.24        21.60 o                         
   2  10  10          2.79          0.00         6.42 o                         
   3  10  10         91.90         97.99        18.32 o                         
   4  10  10         11.94          7.65         4.86 o                         
  -7  11  10         29.32         43.62        13.14 o                         
  -6  11  10        693.41        735.93        51.95 o                         
  -5  11  10        243.77        236.07        28.65 o                         
  -4  11  10         65.22         68.62        14.57 o                         
  -3  11  10       1275.57       1390.51        84.60 o                         
  -2  11  10        373.63        346.04        42.21 o                         
  -1  11  10        121.70        153.48        27.32 o                         
   0  11  10        549.19        500.75        40.45 o                         
   1  11  10         92.40         67.16        14.75 o                         
   2  11  10         28.87         21.00         7.29 o                         
   3  11  10         91.84         86.08        17.67 o                         
  -6  12  10          4.86         11.03         6.15 o                         
  -5  12  10        246.48        258.76        29.73 o                         
  -4  12  10         76.85        110.17        24.70 o                         
  -3  12  10         38.60         40.62        16.85 o                         
  -2  12  10        134.19        158.46        29.39 o                         
  -1  12  10         99.88         87.62        17.24 o                         
   0  12  10        415.58        395.77        37.28 o                         
   1  12  10        240.54        247.11        29.13 o                         
   2  12  10         20.35          7.92         4.57 o                         
  -5  13  10          2.14          0.00         3.97 o                         
  -4  13  10          0.07          0.00         7.21 o                         
  -3  13  10          0.52         65.42        22.39 o                         
  -2  13  10        163.64        167.00        30.37 o                         
  -1  13  10        168.35        150.90        29.60 o                         
   0  13  10         87.84         87.79        17.62 o                         
   1  13  10        537.01        502.82        43.09 o                         
 -11   1  11         40.62        133.39        41.59 o                         
 -10   1  11        137.46        134.26        28.03 o                         
  -9   1  11          8.52         10.37         8.07 o                         
  -8   1  11        810.86        796.22        62.28 o                         
  -7   1  11        226.68        207.66        29.80 o                         
  -6   1  11         78.03         74.23        20.27 o                         
  -5   1  11       2264.98       2213.93        94.11 o                         
  -4   1  11        123.22        148.10        23.04 o                         
  -3   1  11       2959.17       2690.42        97.38 o                         
  -2   1  11       3326.28       3041.83       104.23 o                         
  -1   1  11         19.61         22.76         6.38 o                         
   0   1  11       3176.05       2988.10       107.45 o                         
   1   1  11        556.24        599.68        48.89 o                         
   2   1  11        152.87        132.08        16.09 o                         
   3   1  11        966.87       1019.24        47.62 o                         
   4   1  11        359.59        390.10        31.81 o                         
   5   1  11         90.55         91.50        16.84 o                         
   6   1  11        261.54        265.67        36.55 o                         
 -11   2  11          3.23          7.25         5.52 o                         
 -10   2  11        177.05        115.44        29.29 o                         
  -9   2  11        128.66        125.99        25.07 o                         
  -8   2  11        191.88        202.39        30.94 o                         
  -7   2  11        473.68        483.05        46.63 o                         
  -6   2  11        342.92        350.83        38.25 o                         
  -5   2  11          3.78          0.84         3.39 o                         
  -4   2  11       1467.59       1809.25        79.77 o                         
  -3   2  11       1075.34       1154.78        63.79 o                         
  -2   2  11        376.84        332.27        25.47 o                         
  -1   2  11        890.31        867.94        40.28 o                         
   0   2  11        368.47        363.09        36.92 o                         
   1   2  11          2.85         27.49        12.68 o                         
   2   2  11        228.15        208.36        20.31 o                         
   3   2  11        121.38        138.71        17.24 o                         
   4   2  11        470.28        520.92        36.11 o                         
   5   2  11          9.05         11.08         3.20 o                         
   6   2  11        163.05        157.73        28.65 o                         
 -11   3  11        293.41        304.81        42.77 o                         
 -10   3  11        291.22        275.97        39.97 o                         
  -9   3  11        823.33        911.28        68.83 o                         
  -8   3  11        742.40        713.43        58.74 o                         
  -7   3  11          0.64          0.24         5.07 o                         
  -6   3  11        638.61        647.25        38.32 o                         
  -5   3  11         44.61         40.36         8.11 o                         
  -4   3  11          6.41        349.51       127.82 o                         
  -3   3  11        108.56        657.69        94.69 o                         
  -2   3  11        281.16        236.14        21.41 o                         
  -1   3  11        101.39         95.59        13.34 o                         
   0   3  11        144.56        115.43        20.83 o                         
   1   3  11         22.93         36.58        13.82 o                         
   2   3  11        305.51        294.06        24.32 o                         
   3   3  11          0.68         42.11        10.28 o                         
   4   3  11       1153.63       1135.27        59.66 o                         
   5   3  11        465.46        455.27        39.18 o                         
   6   3  11         29.83         19.66        12.81 o                         
 -10   4  11        794.46        755.93        66.71 o                         
  -9   4  11         85.72        109.49        23.00 o                         
  -8   4  11        110.36        108.44        22.41 o                         
  -7   4  11        128.88        140.57        25.51 o                         
  -6   4  11        110.21        113.25        15.57 o                         
  -5   4  11        138.71        186.06        19.64 o                         
  -4   4  11       1281.94       1469.47        50.50 o                         
  -3   4  11          0.42         17.19         9.88 o                         
  -2   4  11         36.15         53.46         9.12 o                         
  -1   4  11         90.10        125.72        13.90 o                         
   0   4  11        298.91        233.80        30.45 o                         
   1   4  11          0.25          1.13         4.15 o                         
   2   4  11         61.57         58.83        10.25 o                         
   3   4  11        407.89        479.91        37.73 o                         
   4   4  11        247.52        253.97        28.04 o                         
   5   4  11         70.26         56.78        12.51 o                         
   6   4  11          3.73         15.57        10.00 o                         
 -10   5  11         30.70         17.79        12.13 o                         
  -9   5  11        917.55        993.00        72.73 o                         
  -8   5  11        704.23        687.15        60.04 o                         
  -7   5  11        330.25        312.79        33.68 o                         
  -6   5  11        338.44        380.65        26.03 o                         
  -5   5  11        405.03        403.08        26.22 o                         
  -4   5  11        293.42        281.03        21.31 o                         
  -3   5  11         12.46        314.62        51.06 o                         
  -2   5  11         60.32         59.33        11.10 o                         
  -1   5  11         76.60         68.61        12.86 o                         
   0   5  11        350.95        355.19        24.41 o                         
   1   5  11         63.18         45.87        12.58 o                         
   2   5  11         95.54         88.63        13.59 o                         
   3   5  11          0.45        144.87        21.00 o                         
   4   5  11        278.95        287.64        31.03 o                         
   5   5  11        196.48        187.90        23.87 o                         
   6   5  11          4.10          8.74         8.74 o                         
 -10   6  11        698.63        684.78        64.29 o                         
  -9   6  11        114.42        104.67        19.66 o                         
  -8   6  11        419.11        398.27        45.58 o                         
  -7   6  11        562.05        564.52        39.88 o                         
  -6   6  11        219.85        189.54        18.59 o                         
  -5   6  11        548.78        555.51        31.47 o                         
  -4   6  11         86.41        167.59        17.36 o                         
  -3   6  11        305.20        328.60        23.86 o                         
  -2   6  11        218.86        227.02        19.19 o                         
  -1   6  11         58.26         55.17         9.80 o                         
   0   6  11        170.25        156.28        16.68 o                         
   1   6  11        178.23        157.64        21.27 o                         
   2   6  11        262.17        219.83        23.96 o                         
   3   6  11        298.70        357.55        31.99 o                         
   4   6  11          3.40          1.91         7.29 o                         
   5   6  11        165.37        129.47        26.52 o                         
  -9   7  11          0.26          0.00         4.38 o                         
  -8   7  11        461.83        536.65        54.31 o                         
  -7   7  11        370.39        361.42        32.91 o                         
  -6   7  11        208.01        224.08        25.27 o                         
  -5   7  11        221.90        235.57        20.56 o                         
  -4   7  11        121.20        105.24        13.52 o                         
  -3   7  11        637.32        690.57        35.12 o                         
  -2   7  11        526.89        490.01        29.28 o                         
  -1   7  11         13.08         38.75        15.00 o                         
   0   7  11        331.00        399.96        27.79 o                         
   1   7  11        415.74        392.75        34.73 o                         
   2   7  11        114.53        129.79        19.64 o                         
   3   7  11        374.02        390.98        44.61 o                         
   4   7  11          0.80          2.30         7.55 o                         
   5   7  11         14.23         12.82        10.73 o                         
  -9   8  11        199.45        184.34        33.86 o                         
  -8   8  11        230.05        210.25        34.28 o                         
  -7   8  11        250.14        228.63        27.12 o                         
  -6   8  11        183.86        194.34        23.83 o                         
  -5   8  11         10.45         11.16         3.98 o                         
  -4   8  11        646.42        731.11        37.49 o                         
  -3   8  11         43.32         64.45        11.38 o                         
  -2   8  11         38.84         42.78         9.42 o                         
  -1   8  11        705.50        741.52        38.68 o                         
   0   8  11        517.83        512.12        37.45 o                         
   1   8  11         31.56         30.27         9.59 o                         
   2   8  11        361.84        389.28        35.62 o                         
   3   8  11        189.17        189.23        31.00 o                         
   4   8  11         84.35         75.53        20.00 o                         
  -4   0  14        257.58         48.18        19.19 o                         
  10   0   6        111.74         23.86        15.93 o                         
   7   0   8        674.85        226.25        48.84 o                         
   4   0  10        363.23         88.70        30.03 o                         
  -8   9  11          1.83          0.22         2.02 o                         
  -7   9  11        139.76        136.78        20.99 o                         
  -6   9  11          0.02          4.37         3.09 o                         
  -5   9  11         97.30        114.90        18.68 o                         
  -4   9  11        159.93        289.76        31.93 o                         
  -3   9  11        149.02        187.44        19.46 o                         
  -2   9  11         48.76         49.87        10.78 o                         
  -1   9  11          4.51          2.89         2.30 o                         
   0   9  11        233.54        234.60        26.02 o                         
   1   9  11          0.37          4.19         6.97 o                         
   2   9  11         55.01         72.01        16.20 o                         
   3   9  11        246.74        214.27        27.59 o                         
   4   9  11          3.98          0.00         6.12 o                         
  -7  10  11        624.63        624.67        48.12 o                         
  -6  10  11        456.89        512.49        42.51 o                         
  -5  10  11          3.00          1.20         4.82 o                         
  -4  10  11       1040.19       1056.94        57.17 o                         
  -3  10  11        988.36       1127.33        57.47 o                         
  -2  10  11        180.82        188.77        30.29 o                         
  -1  10  11       1368.50       1398.44        81.63 o                         
   0  10  11        490.89        486.00        40.48 o                         
   1  10  11        673.11        626.91        46.92 o                         
   2  10  11        594.15        607.27        46.72 o                         
   3  10  11         11.69         25.24         9.78 o                         
  -7  11  11        211.99        227.73        30.34 o                         
  -6  11  11          7.17          4.44         4.97 o                         
  -5  11  11        103.94         84.16        16.25 o                         
  -4  11  11        184.10        321.52        34.47 o                         
  -3  11  11          4.75         14.34        11.54 o                         
  -2  11  11        104.37         84.48        21.59 o                         
  -1  11  11         16.57         14.44         6.93 o                         
   0  11  11        845.73        751.29        52.07 o                         
   1  11  11         26.02         33.65         9.69 o                         
   2  11  11        145.87        113.65        20.40 o                         
  -5  12  11         73.56         61.14        14.34 o                         
  -4  12  11        283.22        280.50        40.36 o                         
  -3  12  11         48.45         60.35        18.90 o                         
  -2  12  11          2.69          0.00         5.73 o                         
  -1  12  11        347.17        349.72        36.01 o                         
   0  12  11        432.90        423.07        39.60 o                         
   1  12  11         83.09         82.28        17.52 o                         
 -10   0  12          2.74          7.52        11.69 o                         
  -9   0  12        103.87        142.92        38.71 o                         
  -8   0  12         18.00          0.00         7.33 o                         
  -7   0  12        161.73        159.61        38.95 o                         
  -6   0  12        110.50        152.42        37.02 o                         
  -5   0  12       1130.84       1066.75        97.45 o                         
  -3   0  12       1540.64       1478.37       107.19 o                         
  -2   0  12        138.44        109.69        28.96 o                         
  -1   0  12       1100.65       1126.55        96.31 o                         
   0   0  12       1228.74       1182.81        99.62 o                         
   1   0  12          0.76          0.00        11.55 o                         
   2   0  12        498.26        580.36        51.58 o                         
   3   0  12        618.94        633.88        55.77 o                         
   4   0  12        705.55        834.97        66.62 o                         
   5   0  12       1672.10       1721.30       137.47 o                         
 -10   1  12        113.39        108.28        23.77 o                         
  -9   1  12         21.10         24.13        13.14 o                         
  -8   1  12        134.14        137.89        26.42 o                         
  -7   1  12        321.69        289.35        37.41 o                         
  -6   1  12         84.99         77.91        19.07 o                         
  -5   1  12         51.53         63.57        12.38 o                         
  -4   1  12        762.51        848.26        57.45 o                         
  -3   1  12        785.91        787.62        55.13 o                         
  -2   1  12        140.46        104.82        14.04 o                         
  -1   1  12        207.30        245.21        33.22 o                         
   0   1  12        162.09        214.92        30.27 o                         
   1   1  12          6.75          0.00         3.24 o                         
   2   1  12         51.60         46.53        10.17 o                         
   3   1  12        240.43        245.48        24.22 o                         
   4   1  12        110.23        140.53        19.80 o                         
   5   1  12         10.57         10.28         5.95 o                         
 -10   2  12        663.88        674.11        62.78 o                         
  -9   2  12        130.24        144.22        27.01 o                         
  -8   2  12         16.73         19.65         9.80 o                         
  -7   2  12        561.67        593.15        54.07 o                         
  -6   2  12        267.32        306.09        37.70 o                         
  -5   2  12        601.52        571.42        46.61 o                         
  -4   2  12       1245.95       1456.18        75.40 o                         
  -3   2  12       1098.12       1133.49        66.80 o                         
  -2   2  12        276.08        284.49        24.35 o                         
  -1   2  12       1969.65       1896.64        88.49 o                         
   0   2  12        669.86        705.88        54.97 o                         
   1   2  12          3.50          3.27         6.68 o                         
   2   2  12        253.53        299.14        26.18 o                         
   3   2  12        496.40        563.72        37.73 o                         
   4   2  12          2.22         18.62         8.25 o                         
   5   2  12        256.77        246.78        29.87 o                         
 -10   3  12          7.64          2.70        13.45 o                         
  -9   3  12        111.18        123.82        26.38 o                         
  -8   3  12          2.37          0.00        20.05 o                         
  -7   3  12        182.79        186.06        30.41 o                         
  -6   3  12        143.00        140.40        23.40 o                         
  -5   3  12        409.76        368.81        28.62 o                         
  -4   3  12        590.24        775.97        43.20 o                         
  -3   3  12        103.53         84.21        15.95 o                         
  -2   3  12        635.69        578.74        35.32 o                         
  -1   3  12        896.38        863.51        60.36 o                         
   0   3  12         73.10         78.58        18.21 o                         
   1   3  12        690.01        669.64        54.99 o                         
   2   3  12        114.80        128.73        17.10 o                         
   3   3  12        234.13        228.14        23.32 o                         
   4   3  12        288.16        328.03        33.69 o                         
   5   3  12         36.80         26.81         9.72 o                         
 -10   4  12        576.36        559.34        57.76 o                         
  -9   4  12       1238.37       1280.72        85.60 o                         
  -8   4  12        224.65        259.11        38.57 o                         
  -7   4  12       1156.87       1096.53       104.66 o                         
  -6   4  12         68.45         90.84        14.51 o                         
  -5   4  12        138.56        135.19        15.51 o                         
  -4   4  12        716.74        808.85        37.88 o                         
  -2   4  12        213.35        170.80        16.93 o                         
  -1   4  12        240.09        257.36        32.50 o                         
   0   4  12          0.42          0.00         6.70 o                         
   1   4  12         27.19         18.28         8.78 o                         
   2   4  12        114.42         88.79        14.07 o                         
   4   4  12         81.41         55.39        13.56 o                         
   5   4  12          1.15          0.00         7.00 o                         
 -10   5  12         30.95         15.69         8.86 o                         
  -9   5  12        337.88        313.16        42.55 o                         
  -8   5  12        188.38        207.09        48.22 o                         
  -7   5  12         76.35         57.31        12.44 o                         
  -6   5  12        303.51        297.40        23.67 o                         
  -5   5  12        373.18        321.06        24.25 o                         
  -4   5  12        114.76        234.34        32.46 o                         
  -3   5  12        612.73        902.70        57.03 o                         
  -2   5  12          1.19          0.00         1.27 o                         
  -1   5  12         74.78         73.24        11.30 o                         
   0   5  12         74.57         56.34        15.61 o                         
   1   5  12        139.47        134.20        24.36 o                         
   2   5  12          2.62          0.00         4.75 o                         
   3   5  12         36.59         29.52         9.39 o                         
   4   5  12         25.08         37.30        12.47 o                         
   5   5  12         46.99         42.87        12.04 o                         
  -9   6  12         62.05         57.64        17.19 o                         
  -8   6  12         43.85         46.46        13.41 o                         
  -7   6  12        474.43        492.05        50.51 o                         
  -6   6  12        321.12        334.70        25.44 o                         
  -5   6  12         14.67         13.44         5.16 o                         
  -4   6  12        116.70        430.31        80.24 o                         
  -3   6  12        273.49        326.28        24.54 o                         
  -2   6  12          0.36          0.09         3.20 o                         
  -1   6  12        712.20        673.84        36.13 o                         
   0   6  12        527.68        541.80        40.63 o                         
   1   6  12          7.94         11.57         8.05 o                         
   2   6  12        205.46        209.21        24.15 o                         
   3   6  12         14.90         36.35        15.42 o                         
   4   6  12         44.27         33.43        13.94 o                         
  -9   7  12        186.28        213.94        37.08 o                         
  -8   7  12        845.25        825.52        68.34 o                         
  -7   7  12         83.62         61.25        13.08 o                         
  -6   7  12        286.54        302.99        30.34 o                         
  -5   7  12        451.02        381.04        27.35 o                         
  -4   7  12         17.29         58.19        15.92 o                         
  -3   7  12        363.55        525.04        33.07 o                         
  -2   7  12         89.92         69.48        12.84 o                         
  -1   7  12          8.44          1.43         4.39 o                         
   0   7  12        481.17        462.94        38.65 o                         
   1   7  12        122.17        112.60        18.91 o                         
   2   7  12         21.26         25.82         9.39 o                         
   3   7  12         90.21        100.85        22.50 o                         
   4   7  12         41.37         20.66         6.69 o                         
  -8   8  12        121.93        107.88        26.15 o                         
  -7   8  12        589.80        612.91        45.52 o                         
  -6   8  12         42.85         38.49        11.69 o                         
  -5   8  12         22.70         37.26        10.65 o                         
  -4   8  12          2.69         53.86        26.65 o                         
  -3   8  12        128.25        177.10        19.68 o                         
  -2   8  12        199.72        237.04        25.30 o                         
  -1   8  12        180.95        165.89        18.80 o                         
   0   8  12        960.51       1018.71        71.99 o                         
   1   8  12          4.92          3.52         3.41 o                         
   2   8  12        697.64        673.54        60.59 o                         
   3   8  12        179.62        269.13        39.41 o                         
  -7   9  12        218.03        203.14        26.54 o                         
  -6   9  12         12.24         11.84        11.96 o                         
  -5   9  12        129.00        147.48        21.51 o                         
  -4   9  12        221.83        227.75        26.42 o                         
  -3   9  12         13.80         44.08        12.77 o                         
  -2   9  12        513.25        504.47        48.33 o                         
  -1   9  12        300.02        281.83        29.40 o                         
   0   9  12        348.80        338.21        35.23 o                         
   1   9  12       1329.44       1278.93        68.73 o                         
   2   9  12        103.32        110.43        20.02 o                         
   3   9  12        232.25        217.36        35.11 o                         
  -6  10  12          0.08          5.78         3.04 o                         
  -5  10  12          0.46          0.00         6.23 o                         
  -4  10  12        105.08         85.77        16.61 o                         
  -3  10  12         10.06         22.39        11.87 o                         
  -2  10  12          0.13         12.20         8.88 o                         
  -1  10  12          0.01          4.18         8.68 o                         
   0  10  12         15.68         17.60         4.07 o                         
   1  10  12          0.02          0.41         5.68 o                         
   2  10  12          0.21          0.00         4.34 o                         
  -5  11  12        333.56        368.95        36.36 o                         
  -4  11  12        106.28        114.56        25.01 o                         
  -3  11  12         44.11         52.39        17.42 o                         
  -2  11  12        550.57        604.86        58.58 o                         
  -1  11  12        264.70        221.64        27.67 o                         
   0  11  12        147.31        176.37        25.98 o                         
 -10   1  13        106.96        118.61        27.21 o                         
  -9   1  13        247.69        254.60        38.33 o                         
  -8   1  13         83.53         70.84        19.71 o                         
  -7   1  13         62.34         57.56        17.25 o                         
  -6   1  13          2.29          1.74         8.18 o                         
  -5   1  13         66.94         57.92        15.31 o                         
  -4   1  13        271.87        214.09        29.87 o                         
  -3   1  13         23.21        158.96        45.99 o                         
  -2   1  13        452.65        376.03        41.09 o                         
  -4   0  16        159.60         18.72        10.98 o                         
  -1   1  13        440.69        413.80        43.31 o                         
   0   1  13          0.63          0.00         4.16 o                         
   1   1  13        447.47        443.50        47.03 o                         
   2   1  13        760.65        798.32        45.19 o                         
   3   1  13         61.87         90.49        14.93 o                         
   4   1  13       1153.79       1200.27        59.08 o                         
 -10   2  13        249.84        191.19        37.14 o                         
  -9   2  13         95.90         84.64        21.45 o                         
  -8   2  13        184.16        150.96        27.52 o                         
  -7   2  13         38.61         39.14        14.95 o                         
  -6   2  13         36.70         33.68        14.32 o                         
  -5   2  13         10.88          9.04         4.08 o                         
  -4   2  13        215.30        237.92        32.03 o                         
  -3   2  13          0.04         16.46         8.68 o                         
  -2   2  13        369.90        354.19        39.85 o                         
  -1   2  13         86.44         70.69        18.49 o                         
   0   2  13        114.05         91.78        19.93 o                         
   1   2  13        207.23        208.99        32.05 o                         
   2   2  13         18.79         11.59         3.74 o                         
   3   2  13        428.65        454.10        34.71 o                         
   4   2  13         31.70         32.67         9.99 o                         
  -9   3  13         48.16         47.15        16.48 o                         
  -8   3  13        828.14        836.28        67.90 o                         
  -7   3  13        315.42        285.88        35.75 o                         
  -6   3  13          3.23         20.10        14.52 o                         
  -5   3  13       1089.17       1029.21        66.43 o                         
  -4   3  13        229.96        236.79        24.30 o                         
  -3   3  13        165.67        130.51        17.70 o                         
  -2   3  13       1010.70        894.41        63.22 o                         
  -1   3  13          9.22         39.58        18.76 o                         
   0   3  13        432.84        416.86        44.55 o                         
   1   3  13        102.95        111.22        22.85 o                         
   2   3  13         24.17         33.85         8.11 o                         
   3   3  13         44.31         52.50        11.84 o                         
   4   3  13         48.41         56.72        14.15 o                         
  -9   4  13        142.43        167.00        32.04 o                         
  -8   4  13          3.99         13.56         9.25 o                         
  -7   4  13        495.89        502.03        46.68 o                         
  -6   4  13         29.60         35.44        11.78 o                         
  -5   4  13          7.00          6.18         2.87 o                         
  -4   4  13        404.49        478.30        30.10 o                         
  -3   4  13        368.11        452.09        34.40 o                         
  -2   4  13          0.90          3.49         1.87 o                         
  -1   4  13         44.31         58.84        16.54 o                         
   0   4  13         55.86         71.04        16.77 o                         
   1   4  13          9.11         20.01        12.11 o                         
   2   4  13         98.50        116.55        16.86 o                         
   3   4  13          0.88         50.13        13.69 o                         
   4   4  13          1.57          0.00         5.64 o                         
  -9   5  13          7.31          0.00        11.14 o                         
  -8   5  13        875.25        940.76       105.60 o                         
  -7   5  13        807.71        788.42        48.98 o                         
  -6   5  13         16.48         10.66         5.49 o                         
  -5   5  13        165.80        189.48        18.94 o                         
  -4   5  13        144.55        361.15        51.97 o                         
  -3   5  13        488.79        424.41        32.18 o                         
  -2   5  13        721.35        711.25        37.77 o                         
  -1   5  13         68.19         61.39        18.77 o                         
   0   5  13        236.24        259.13        36.33 o                         
   1   5  13        299.53        312.23        33.13 o                         
   2   5  13          3.49          0.00         4.16 o                         
   3   5  13         47.76         54.77        13.87 o                         
   4   5  13          4.87         18.76         6.99 o                         
  -8   6  13         26.56         33.46        15.19 o                         
  -7   6  13        297.31        333.63        41.86 o                         
  -6   6  13       1010.93       1053.38        47.32 o                         
  -5   6  13         78.99         70.21        11.78 o                         
  -4   6  13       1209.81       1255.12        50.84 o                         
  -3   6  13        192.50        322.97        29.02 o                         
  -2   6  13        155.88        150.58        17.42 o                         
  -1   6  13        986.39       1017.47        57.70 o                         
   0   6  13        440.99        441.30        47.45 o                         
   1   6  13        148.70        135.67        17.74 o                         
   2   6  13        165.21        180.66        30.93 o                         
   3   6  13          0.99         72.76        21.73 o                         
  -8   7  13          7.91         11.70         8.50 o                         
  -7   7  13         12.23          8.68        12.30 o                         
  -6   7  13          6.16          8.09         6.46 o                         
  -5   7  13          0.49          1.78         2.16 o                         
  -4   7  13        135.40        327.81        48.69 o                         
  -3   7  13         93.57        181.76        20.09 o                         
  -2   7  13         15.95         23.95         6.23 o                         
  -1   7  13        288.34        290.54        31.25 o                         
   0   7  13          5.33          4.07         3.65 o                         
   1   7  13        139.83        142.37        28.02 o                         
   2   7  13        267.44        289.87        40.54 o                         
   3   7  13          5.47         55.10        18.81 o                         
  -7   8  13        246.48        218.26        34.84 o                         
  -6   8  13         10.99          9.12         6.85 o                         
  -5   8  13         10.49          5.20         2.98 o                         
  -4   8  13        108.27        107.38        15.25 o                         
  -3   8  13         56.99        104.80        15.97 o                         
  -2   8  13          7.21          1.78         4.27 o                         
  -1   8  13        275.84        297.94        32.42 o                         
   0   8  13        743.14        747.80        64.64 o                         
   1   8  13          7.92          7.63         8.78 o                         
   2   8  13         95.62         91.03        22.24 o                         
  -6   9  13          4.23          0.00         1.99 o                         
  -5   9  13          0.08          6.03         4.00 o                         
  -4   9  13          9.72         30.43        10.66 o                         
  -3   9  13         51.74         77.96        17.11 o                         
  -2   9  13          5.22          0.00         3.51 o                         
  -1   9  13        107.90        149.94        30.78 o                         
   0   9  13        176.32        168.18        25.50 o                         
   1   9  13         47.77         43.03        12.84 o                         
  -5  10  13          1.51          3.48         3.30 o                         
  -4  10  13          3.14          4.93         6.67 o                         
  -3  10  13        107.45        106.06        24.06 o                         
  -2  10  13        347.35        373.83        36.35 o                         
  -1  10  13         13.96         14.51         7.16 o                         
   0  10  13        374.32        366.23        38.95 o                         
  -9   0  14        168.86        178.20        47.42 o                         
  -8   0  14        208.14        194.99        48.37 o                         
  -7   0  14        907.72       1044.41       107.74 o                         
  -6   0  14        159.54        154.63        37.49 o                         
  -5   0  14        410.98        366.53        57.49 o                         
  -4   0  14        257.58        291.82        51.99 o                         
  -3   0  14        100.11        245.99        50.22 o                         
  -2   0  14        128.83         95.24        29.01 o                         
  -1   0  14         72.64         59.65        22.36 o                         
   0   0  14        127.25        135.69        37.00 o                         
   1   0  14        157.85        155.33        39.73 o                         
   2   0  14          1.10          0.00         9.79 o                         
   3   0  14        219.91        495.75        55.80 o                         
  -9   1  14        261.03        270.68        40.83 o                         
  -8   1  14         98.20        107.57        23.98 o                         
  -7   1  14        504.86        513.93        52.42 o                         
  -6   1  14          1.84          2.07         4.17 o                         
  -5   1  14          0.68          0.00         6.96 o                         
  -4   1  14        233.80        372.20        42.43 o                         
  -3   1  14         34.66         79.69        25.46 o                         
  -2   1  14         67.19         71.79        18.24 o                         
  -1   1  14         28.40         40.40        17.89 o                         
   0   1  14          9.54         13.54         8.23 o                         
   1   1  14         89.75        100.01        22.71 o                         
   2   1  14          0.08          1.03         4.88 o                         
   3   1  14        175.65        189.61        23.79 o                         
  -9   2  14        321.89        309.81        43.13 o                         
  -8   2  14         17.80         21.82        13.11 o                         
  -7   2  14        222.04        169.63        28.20 o                         
  -6   2  14        284.53        283.76        37.37 o                         
  -5   2  14        188.39        154.20        37.23 o                         
  -4   2  14        247.33        324.56        30.45 o                         
  -3   2  14        272.52        375.41        44.46 o                         
  -2   2  14         89.86        112.68        23.29 o                         
  -1   2  14        163.27        147.52        26.79 o                         
   0   2  14        334.77        310.93        40.24 o                         
   1   2  14         74.06         72.14        19.60 o                         
   2   2  14         47.10         57.13        11.65 o                         
   3   2  14        296.91        444.78        36.98 o                         
  -8   3  14         83.77         73.48        18.84 o                         
  -7   3  14         47.77         40.91        15.09 o                         
  -6   3  14         84.56         96.35        22.24 o                         
  -5   3  14          1.64          5.57         2.15 o                         
  -4   3  14         61.12        275.47        75.43 o                         
  -3   3  14         13.47         25.81        14.32 o                         
  -2   3  14         11.02         15.56        10.23 o                         
  -1   3  14         19.83         25.45        12.00 o                         
   0   3  14          7.63          4.22         2.25 o                         
   1   3  14          7.37          6.30         8.26 o                         
   2   3  14         24.77         20.13         7.79 o                         
   3   3  14         27.82         31.77         7.95 o                         
  -8   4  14        395.63        380.01        48.40 o                         
  -7   4  14         35.39         36.43        13.94 o                         
  -6   4  14        240.74        234.76        26.81 o                         
  -5   4  14        178.33        179.31        22.57 o                         
  -4   4  14         41.39         85.09        19.15 o                         
  -3   4  14        866.03        830.29        63.59 o                         
  -2   4  14         19.42         12.92         8.58 o                         
  -1   4  14        556.33        490.35        50.30 o                         
   0   4  14        611.40        646.56        59.70 o                         
   1   4  14         34.90         48.54        14.39 o                         
   2   4  14        206.39        200.43        23.30 o                         
  -8   5  14         82.47         91.49        23.23 o                         
  -7   5  14        312.59        291.29        30.70 o                         
  -6   5  14         57.37         43.41        11.66 o                         
  -5   5  14        297.80        277.68        24.49 o                         
  -4   5  14        355.59        358.89        31.61 o                         
  -3   5  14          7.74         14.33        10.90 o                         
  -2   5  14        420.42        389.60        45.00 o                         
  -1   5  14        167.76        155.85        28.90 o                         
   0   5  14        388.88        350.21        43.07 o                         
   1   5  14        402.68        392.25        32.07 o                         
   2   5  14         32.05         33.58         9.85 o                         
  -7   6  14        100.54         93.83        22.17 o                         
  -6   6  14        104.67         73.62        15.42 o                         
  -5   6  14         40.87         44.52         9.87 o                         
  -4   6  14        104.81        113.18        15.54 o                         
  -3   6  14         58.54         50.02        11.11 o                         
  -2   6  14         40.77         37.80        12.35 o                         
  -1   6  14         66.91         79.73        21.08 o                         
   0   6  14        362.66        332.89        43.37 o                         
   1   6  14         88.70         83.15        14.44 o                         
   2   6  14          6.96          6.60         9.26 o                         
  -7   7  14        263.60        236.32        36.23 o                         
  -6   7  14          8.17          2.95         3.78 o                         
  -5   7  14        186.77        184.87        24.39 o                         
  -4   7  14        137.65        114.00        15.81 o                         
  -3   7  14         71.41         72.50        13.05 o                         
  -2   7  14        752.35        759.63        51.87 o                         
  -1   7  14        572.45        564.21        45.48 o                         
   0   7  14         41.23         34.61        13.57 o                         
   1   7  14        669.86        684.25        64.13 o                         
  -6   8  14          4.55          6.08         4.53 o                         
  -5   8  14         57.38         80.23        16.52 o                         
  -4   8  14          4.21          6.54         3.18 o                         
  -3   8  14        216.58        268.90        26.58 o                         
  -2   8  14         11.89         14.77         4.34 o                         
  -1   8  14         82.32         86.31        17.65 o                         
   0   8  14         17.73         34.63        13.89 o                         
  -4   9  14          4.42          6.33         5.19 o                         
  -3   9  14         25.62         48.53        19.95 o                         
  -2   9  14          6.09          1.14         2.89 o                         
   7   0  10          4.34          0.00         5.01 o                         
   4   0  12        705.55        257.51        54.11 o                         
  -8   1  15        850.43        980.85        79.00 o                         
  -7   1  15        356.36        326.10        42.21 o                         
  -6   1  15         13.30         41.92        16.25 o                         
  -5   1  15        411.68        401.01        45.59 o                         
  -4   1  15        120.26        143.94        28.30 o                         
  -3   1  15         97.51        109.11        24.44 o                         
  -2   1  15        384.47        358.92        43.42 o                         
  -1   1  15         11.85          5.54         4.73 o                         
   0   1  15        100.11        116.16        25.80 o                         
   1   1  15        113.08        112.78        25.39 o                         
   2   1  15         46.13         41.62        10.98 o                         
  -8   2  15          8.38          5.60         9.37 o                         
  -7   2  15        291.26        250.82        36.58 o                         
  -6   2  15         66.72         82.08        21.40 o                         
  -5   2  15          8.89         12.32         4.93 o                         
  -4   2  15        127.30        142.47        26.87 o                         
  -3   2  15          9.25         69.19        24.64 o                         
  -2   2  15        174.33        155.52        28.00 o                         
  -1   2  15         19.82         25.70        12.16 o                         
   0   2  15        198.40        189.81        32.67 o                         
   1   2  15         87.94         88.43        17.53 o                         
  -7   3  15         45.85         35.65        13.74 o                         
  -6   3  15         22.07         16.96         7.59 o                         
  -5   3  15          7.40          4.89         1.73 o                         
  -4   3  15        233.94        270.59        37.96 o                         
  -3   3  15         17.97          6.73        10.43 o                         
  -2   3  15        218.17        221.33        34.37 o                         
  -1   3  15        372.65        360.62        44.55 o                         
   0   3  15          7.21         12.61         6.25 o                         
   1   3  15        298.74        297.04        29.36 o                         
  -7   4  15         88.33         82.41        16.15 o                         
  -6   4  15        248.32        272.71        30.00 o                         
  -5   4  15          2.12          0.00         7.37 o                         
  -4   4  15          7.77         28.50        11.91 o                         
  -3   4  15         95.55        137.15        27.72 o                         
  -2   4  15          3.31          8.54         6.73 o                         
  -1   4  15        157.27        162.55        29.79 o                         
   0   4  15        250.51        265.56        39.71 o                         
   1   4  15          3.07          3.85         5.49 o                         
  -6   5  15         73.59         52.43        13.15 o                         
  -5   5  15         33.14         24.17         8.79 o                         
  -4   5  15         50.76         53.33        15.57 o                         
  -3   5  15         72.21         66.25        19.91 o                         
  -2   5  15        126.59        122.26        26.33 o                         
  -1   5  15        199.00        178.24        31.78 o                         
   0   5  15         68.53         62.95        19.72 o                         
  -6   6  15         17.18         18.13        12.32 o                         
  -5   6  15        150.83        163.51        19.58 o                         
  -4   6  15          4.90          8.26         9.02 o                         
  -3   6  15        194.80        205.58        33.58 o                         
  -2   6  15        345.22        391.26        46.96 o                         
  -1   6  15          0.17          0.00         4.81 o                         
  -4   7  15          2.42         14.46         6.62 o                         
  -3   7  15        198.85        183.37        25.94 o                         
  -2   7  15         40.91         36.64        14.19 o                         
  -6   0  16        711.19        747.54        91.96 o                         
  -5   0  16        440.61        473.89        73.85 o                         
  -4   0  16        159.60        125.67        39.43 o                         
  -3   0  16        749.36        891.91       102.43 o                         
  -2   0  16         51.19         65.11        26.66 o                         
  -1   0  16        649.32        600.96        84.88 o                         
  -6   1  16          3.43          6.83         7.40 o                         
  -5   1  16          4.65          2.44         7.37 o                         
  -4   1  16         83.78        419.36        69.51 o                         
  -3   1  16         30.64         66.69        20.29 o                         
  -2   1  16         98.11         83.31        23.31 o                         
  -1   1  16          2.81          0.00         2.46 o                         
  -6   2  16        182.59        146.79        27.79 o                         
  -5   2  16        124.45        148.38        28.26 o                         
  -4   2  16          0.38          0.00         4.30 o                         
  -3   2  16        342.00        431.16        50.83 o                         
  -2   2  16         40.00         63.14        18.82 o                         
  -1   2  16         17.38         20.76        12.27 o                         
  -5   3  16         58.25         74.29        20.00 o                         
  -4   3  16         46.84         47.37        15.45 o                         
  -3   3  16          0.03          0.00         5.83 o                         
  -2   3  16        121.10        137.63        28.92 o                         
  -1   3  16         29.51         53.68        19.68 o                         
  -4   4  16          1.55          4.49        12.78 o                         
  -3   4  16          8.62         26.26        12.89 o                         
  -2   4  16         37.51         59.14        18.37 o                         
                                                                                
